# Supplementary material for: Human Thanatomicrobiome Succession and Time Since Death
Source: Sci Rep. 2016 Jul 14;6:29598. doi: 10.1038/srep29598 (PMC4944132; doi:10.1038/srep29598)
Supplement: Supplementary Table S1 [file srep29598-s2.xls]

## Sheet: Title Page
Human Thanatomicrobiome Succession and Time Since Death
Gulnaz T. Javan1*, Sheree J. Finley2, Ismail Can1, Jeremy E. Wilkinson3, J. Delton Hanson3, Aaron M. Tarone4
*Corresponding author:
Gulnaz T. Javan
Email: gjavan@alasu.edu
Phone: +1 334-229-5202
Authors’ affiliations:
1 Forensic Science Program, Alabama State University, Montgomery, AL 36104
2 Ph.D. Program in Microbiology, Alabama State University, Montgomery, AL 36104
3 Research and Testing Laboratory, Lubbock, TX 79407
4 Department of Entomology, Texas A&M University, College Station, TX, 77843

## Sheet: Page 1
Sample	Case Name	Age (years)	Sex	Ethnicity	Cause of Death	Temperature (Cº)	PMI (hrs)
1	CaseA1-Brain	51	M	C	Coronary Heart Disease	24	22
2	CaseA1 -Heart	51	M	C	Coronary Heart Disease	24	22
3	CaseA1-Liver	51	M	C	Coronary Heart Disease	24	22
4	CaseA1- Spleen	51	M	C	Coronary Heart Disease	24	22
5	CaseA2 -Heart	41	M	C	Drug Overdose	28	21
6	CaseA4-Brain	65	M	C	Coronary Heart Disease	19	36.5
7	CaseA4 -Heart	65	M	C	Coronary Heart Disease	19	36.5
8	CaseA4-Liver	65	M	C	Coronary Heart Disease	19	36.5
9	CaseA4- Spleen	65	M	C	Coronary Heart Disease	19	36.5
10	CaseA5-Heart	17	M	C	Coronary Heart Disease	18	16
11	CaseA15-Brain	40	F	C	Bowel Obstruction	20	19
12	CaseA15 -Heart	40	F	C	Bowel Obstruction	20	19
13	CaseA15-Liver	40	F	C	Bowel Obstruction	20	19
14	CaseA15- Spleen	40	F	C	Bowel Obstruction	20	19
15	CaseA15-Blood	40	F	C	Bowel Obstruction	20	19
16	CaseA18-Liver	28	F	L	Car Accident	6	55.5
17	CaseA19-Heart	49	F	C	Complication after Surgery	20	12
18	CaseA25-Brain	48	F	C	Coronary Heart Disease	31	58
19	CaseA25 -Heart	48	F	C	Coronary Heart Disease	31	58
20	CaseA25-Liver	48	F	C	Coronary Heart Disease	31	58
21	CaseA25- Spleen	48	F	C	Coronary Heart Disease	31	58
22	CaseA26-Spleen	23	M	A	Multiple Gunshot Wounds	31	22
23	CaseA28-Spleen	57	M	C	Drowning	27	22
24	CaseA28-Blood	57	M	C	Drowning	27	22
25	CaseA29-Heart	48	M	C	Overdose	32	14
26	CaseA29-Liver	48	M	C	Overdose	32	14
27	CaseA29-Spleen	48	M	C	Overdose	32	14
28	CaseA29-Blood	48	M	C	Overdose	32	14
29	CaseA32-Brain	45	M	A	Multiple Gunshot Wounds	32	29.5
30	CaseA32 –Heart	45	M	A	Multiple Gunshot Wounds	32	29.5
31	CaseA32-Liver	45	M	A	Multiple Gunshot Wounds	32	29.5
32	CaseA32- Spleen	45	M	A	Multiple Gunshot Wounds	32	29.5
33	CaseA32-Blood	45	M	A	Multiple Gunshot Wounds	32	29.5
34	CaseA38-Brain	50	F	C	Overdose	25	24.5
35	CaseA38 –Heart	50	F	C	Overdose	25	24.5
36	CaseA38-Liver	50	F	C	Overdose	25	24.5
37	CaseA38- Spleen	50	F	C	Overdose	25	24.5
38	CaseA41-Brain	47	F	A	Stroke	19	240
39	CaseA41 –Heart	47	F	A	Stroke	19	240
40	CaseA41-Liver	47	F	A	Stroke	19	240
41	CaseA41- Spleen	47	F	A	Stroke	19	240
42	CaseA41-Blood	47	F	A	Stroke	19	240
43	CaseA42-Mouth Swab	32	M	C	Overdose	16	11
44	CaseA44-Brain	60	F	C	Coronary Heart Disease	14	13.5
45	CaseA44 –Heart	60	F	C	Coronary Heart Disease	14	13.5
46	CaseA44-Liver	60	F	C	Coronary Heart Disease	14	13.5
47	CaseA44- Spleen	60	F	C	Coronary Heart Disease	14	13.5
48	CaseA44-Mouth Swab	60	F	C	Coronary Heart Disease	14	13.5
49	CaseA45-Blood	51	F	A	Coronary Heart Disease	14	10
50	CaseA48-Brain	45	F	C	Overdose	14	27
51	CaseA48 –Heart	45	F	C	Overdose	14	27
52	CaseA48-Liver	45	F	C	Overdose	14	27
53	CaseA48- Spleen	45	F	C	Overdose	14	27
54	CaseA48-Blood	45	F	C	Overdose	14	27
55	CaseA48-Mouth Swab	45	F	C	Overdose	14	27
56	CaseF1-Mouth Swab	53	F	C	Drowning	24	47.5
57	CaseF2-Mouth Swab	53	M	C	GSW Chest	23	3.5
58	CaseF3-Brain	82	M	C	Drowning	20	41.5
59	CaseF3-Mouth Swab	82	M	C	Drowning	20	41.5
60	CaseF4-Mouth Swab	72	F	C	Chest Trauma	18	68
61	CaseF5-Mouth Swab	30	M	C	GSW Head	11	19.5
62	CaseF8-Mouth Swab	31	F	C	Overdose	11	42.5
63	CaseF9-Mouth Swab	47	M	C	Overdose	11	11.5
64	CaseF10-Mouth Swab	31	M	C	Overdose	11	70
65	CaseF11-Mouth Swab	58	M	C	Shotgun Wound of Head	11	47
66	CaseA45-Mouth Swab	51	F	A	Coronary Heart Disease	14	10
	CaseA: Alabama Morgue; CaseF: Florida Morgue					C: Causician; A: African American; L: Latino
