# Supplementary material for: Human Thanatomicrobiome Succession and Time Since Death
Source: Sci Rep. 2016 Jul 14;6:29598. doi: 10.1038/srep29598 (PMC4944132; doi:10.1038/srep29598)
Supplement: Supplementary Table S2 [file srep29598-s3.xls]

## Sheet: Title Page
Human Thanatomicrobiome Succession and Time Since Death
Gulnaz T. Javan1*, Sheree J. Finley2, Ismail Can1, Jeremy E. Wilkinson3, J. Delton Hanson3, Aaron M. Tarone4
*Corresponding author:
Gulnaz T. Javan
Email: gjavan@alasu.edu
Phone: +1 334-229-5202
Authors’ affiliations:
1 Forensic Science Program, Alabama State University, Montgomery, AL 36104
2 Ph.D. Program in Microbiology, Alabama State University, Montgomery, AL 36104
3 Research and Testing Laboratory, Lubbock, TX 79407
4 Department of Entomology, Texas A&M University, College Station, TX, 77483

## Sheet: speciesimpmodel
Model:
Call:
randomForest(x = sp[, 3:413], y = sp$PMI..hrs.)
Type of random forest: regression
Number of trees: 500
No. of variables tried at each split: 137
Mean of squared residuals: 1163.796
% Var explained: 65.5

## Sheet: speciesimp
Variable	IncNodePurity
Bacteria...Firmicutes...Clostridia...Clostridiales...Clostridiaceae...Clostridium...Clostridium.novyi	86429.1
Bacteria...Actinobacteria...Actinobacteria...Coriobacteriales...Unknown...Unknown...Unknown	15375
Bacteria...Bacteroidetes...Bacteroidia...Bacteroidales...Rikenellaceae...Alistipes...Unknown	12512.6
Bacteria...Bacteroidetes...Bacteroidia...Bacteroidales...Prevotellaceae...Prevotella...Prevotella.timonensis	8615.42
Bacteria...Firmicutes...Clostridia...Clostridiales...Peptoniphilaceae...Peptoniphilus...Peptoniphilus.sp	7453.86
Bacteria...Bacteroidetes...Bacteroidia...Bacteroidales...Prevotellaceae...Prevotella...Prevotella.bivia	6438.41
Bacteria...Bacteroidetes...Sphingobacteriia...Sphingobacteriales...Sphingobacteriaceae...Pedobacter...Unknown	5891.08
Bacteria...Firmicutes...Clostridia...Clostridiales...Unknown...Unknown...Unknown	4773.76
Bacteria...Acidobacteria...Solibacteres...Solibacterales...Solibacteraceae...Candidatus.Solibacter...Solibacter.sp	4202.3
Bacteria...Firmicutes...Clostridia...Clostridiales...Peptoniphilaceae...Finegoldia...Finegoldia.sp	3920.51
Bacteria...Bacteroidetes...Flavobacteriia...Flavobacteriales...Flavobacteriaceae...Chryseobacterium...Chryseobacterium.sp	2581.72
Bacteria...Actinobacteria...Actinobacteria...Actinomycetales...Micrococcaceae...Micrococcus...Micrococcus.sp	2230.81
Bacteria...Proteobacteria...Betaproteobacteria...Burkholderiales...Burkholderiaceae...Burkholderia...Unknown	2041.88
Organ	1977.68
Bacteria...Actinobacteria...Actinobacteria...Actinomycetales...Micrococcaceae...Rothia...Unknown	1343.76
Bacteria...Actinobacteria...Actinobacteria...Actinomycetales...Unknown...Unknown...Unknown	1316.73
Bacteria...Proteobacteria...Alphaproteobacteria...Rhizobiales...Bradyrhizobiaceae...Bradyrhizobium...Unknown	1310.97
Bacteria...Firmicutes...Negativicutes...Selenomonadales...Veillonellaceae...Veillonella...Veillonella.sp	1266.95
Bacteria...Firmicutes...Clostridia...Clostridiales...Lachnospiraceae...Blautia...Blautia.sp	1191.63
Bacteria...Bacteroidetes...Flavobacteriia...Flavobacteriales...Flavobacteriaceae...Flavobacterium...Flavobacterium.sp	1175.94
Bacteria...Firmicutes...Clostridia...Clostridiales...Lachnospiraceae...Unknown...Unknown	1097.96
Bacteria...Firmicutes...Clostridia...Unclassified...Unclassified...Unclassified...Unclassified	1053.92
Bacteria...Fusobacteria...Fusobacteriia...Fusobacteriales...Fusobacteriaceae...Fusobacterium...Unknown	1037.89
Bacteria...Firmicutes...Bacilli...Lactobacillales...Lactobacillaceae...Lactobacillus...Lactobacillus.sp	987.594
Bacteria...Proteobacteria...Gammaproteobacteria...Pseudomonadales...Pseudomonadaceae...Pseudomonas...Pseudomonas.sp	922.6
Sex	876.181
Bacteria...Proteobacteria...Gammaproteobacteria...Enterobacteriales...Enterobacteriaceae...Unknown...Unknown	828.826
Bacteria...Firmicutes...Clostridia...Clostridiales...Clostridiaceae...Clostridium...Unknown	746.044
Bacteria...Firmicutes...Clostridia...Clostridiales...Lachnospiraceae...Blautia...Unknown	682.991
Bacteria...Firmicutes...Bacilli...Lactobacillales...Lactobacillaceae...Lactobacillus...Unknown	653.28
Bacteria...Firmicutes...Clostridia...Clostridiales...Clostridiaceae...Clostridium...Clostridium.sp	652.954
Bacteria...Firmicutes...Clostridia...Clostridiales...Lachnospiraceae...Catonella...Catonella.sp	651.011
No.Hit...No.Hit...No.Hit...No.Hit...No.Hit...No.Hit...No.Hit	648.171
Bacteria...Proteobacteria...Betaproteobacteria...Unknown...Unknown...Unknown...Unknown	642.581
Bacteria...Bacteroidetes...Bacteroidia...Bacteroidales...Bacteroidaceae...Bacteroides...Bacteroides.sp	628.238
Bacteria...Proteobacteria...Betaproteobacteria...Burkholderiales...Unknown...Unknown...Unknown	626.916
Bacteria...Bacteroidetes...Flavobacteriia...Flavobacteriales...Flavobacteriaceae...Flavobacterium...Unknown	625.726
Bacteria...Actinobacteria...Actinobacteria...Actinomycetales...Actinomycetaceae...Actinomyces...Actinomyces.sp	618.011
Bacteria...Firmicutes...Clostridia...Clostridiales...Lachnospiraceae...Shuttleworthia...Unknown	606.568
Bacteria...Firmicutes...Clostridia...Clostridiales...Peptostreptococcaceae...Peptoclostridium...Clostridium.hiranonis	591.814
Bacteria...Firmicutes...Clostridia...Clostridiales...Peptostreptococcaceae...Peptostreptococcus...Unknown	586.864
Bacteria...Proteobacteria...Gammaproteobacteria...Pseudomonadales...Pseudomonadaceae...Pseudomonas...Unknown	562.076
Bacteria...Actinobacteria...Actinobacteria...Bifidobacteriales...Bifidobacteriaceae...Bifidobacterium...Unknown	550.578
Bacteria...Firmicutes...Bacilli...Lactobacillales...Enterococcaceae...Enterococcus...Unknown	550.12
Bacteria...Firmicutes...Bacilli...Lactobacillales...Streptococcaceae...Streptococcus...Unknown	531.662
Bacteria...Bacteroidetes...Sphingobacteriia...Sphingobacteriales...Sphingobacteriaceae...Sphingobacterium...Unknown	522.539
Bacteria...Firmicutes...Clostridia...Clostridiales...Clostridiaceae...Unknown...Unknown	517.388
Bacteria...Unknown...Unknown...Unknown...Unknown...Unknown...Unknown	514.968
Bacteria...Firmicutes...Bacilli...Unknown...Unknown...Unknown...Unknown	499.062
Bacteria...Firmicutes...Unknown...Unknown...Unknown...Unknown...Unknown	436.272
Bacteria...Actinobacteria...Actinobacteria...Actinomycetales...Micrococcaceae...Rothia...Rothia.sp	436.213
Bacteria...Bacteroidetes...Bacteroidia...Bacteroidales...Unclassified...Unclassified...Unclassified	434.124
Bacteria...Firmicutes...Clostridia...Clostridiales...Unclassified...Unclassified...Unclassified	432.467
Bacteria...Firmicutes...Negativicutes...Selenomonadales...Veillonellaceae...Unknown...Unknown	421.631
Bacteria...Firmicutes...Bacilli...Bacillales...Staphylococcaceae...Staphylococcus...Unknown	405.371
Bacteria...Proteobacteria...Betaproteobacteria...Neisseriales...Neisseriaceae...Unknown...Unknown	404.871
Bacteria...Bacteroidetes...Flavobacteriia...Flavobacteriales...Flavobacteriaceae...Chryseobacterium...Unknown	393.031
Bacteria...Proteobacteria...Gammaproteobacteria...Xanthomonadales...Xanthomonadaceae...Stenotrophomonas...Stenotrophomonas.sp	389
Bacteria...Proteobacteria...Gammaproteobacteria...Pasteurellales...Pasteurellaceae...Haemophilus...Haemophilus.influenzae	388.849
Bacteria...Firmicutes...Bacilli...Lactobacillales...Streptococcaceae...Streptococcus...Streptococcus.sp	375.5
Bacteria...Proteobacteria...Betaproteobacteria...Burkholderiales...Unclassified...Unclassified...Unclassified	346.185
Bacteria...Bacteroidetes...Bacteroidia...Bacteroidales...Porphyromonadaceae...Paludibacter...Paludibacter.propionicigenes	330.039
Bacteria...Firmicutes...Clostridia...Clostridiales...Ruminococcaceae...Faecalibacterium...Faecalibacterium.prausnitzii	310.431
Bacteria...Firmicutes...Bacilli...Lactobacillales...Carnobacteriaceae...Granulicatella...Unknown	302.967
Bacteria...Actinobacteria...Actinobacteria...Bifidobacteriales...Bifidobacteriaceae...Bifidobacterium...Bifidobacterium.bifidum	301.358
Bacteria...Firmicutes...Negativicutes...Selenomonadales...Veillonellaceae...Megasphaera...Megasphaera.sp	299.822
Bacteria...Firmicutes...Bacilli...Lactobacillales...Lactobacillaceae...Lactobacillus...Lactobacillus.rhamnosus	298.992
Bacteria...Proteobacteria...Alphaproteobacteria...Unknown...Unknown...Unknown...Unknown	291.121
Bacteria...Proteobacteria...Gammaproteobacteria...Pasteurellales...Pasteurellaceae...Haemophilus...Unknown	289.74
Bacteria...Proteobacteria...Betaproteobacteria...Burkholderiales...Comamonadaceae...Unknown...Unknown	284.237
Bacteria...Bacteroidetes...Flavobacteriia...Flavobacteriales...Flavobacteriaceae...Unknown...Unknown	273.023
Bacteria...Firmicutes...Clostridia...Clostridiales...Clostridiaceae...Clostridium...Clostridium.limosum	269.397
Bacteria...Fusobacteria...Fusobacteriia...Fusobacteriales...Fusobacteriaceae...Fusobacterium...Fusobacterium.necrophorum	260.136
Bacteria...Proteobacteria...Alphaproteobacteria...Rhodobacterales...Rhodobacteraceae...Rhodobacter...Unknown	250.544
Bacteria...Firmicutes...Negativicutes...Selenomonadales...Veillonellaceae...Dialister...Unknown	247.839
Bacteria...Bacteroidetes...Bacteroidia...Bacteroidales...Unknown...Unknown...Unknown	247.716
Bacteria...Bacteroidetes...Flavobacteriia...Flavobacteriales...Flavobacteriaceae...Capnocytophaga...Capnocytophaga.sp	234.264
Bacteria...Bacteroidetes...Bacteroidia...Bacteroidales...Bacteroidaceae...Bacteroides...Bacteroides.uniformis	221.663
Bacteria...Actinobacteria...Actinobacteria...Unknown...Unknown...Unknown...Unknown	221.162
Bacteria...Firmicutes...Clostridia...Clostridiales...Lachnospiraceae...Oribacterium...Unknown	220.975
Bacteria...Actinobacteria...Actinobacteria...Actinomycetales...Corynebacteriaceae...Corynebacterium...Unknown	220.681
Bacteria...Firmicutes...Clostridia...Clostridiales...Lachnospiraceae...Lachnoanaerobaculum...Unknown	211.923
Bacteria...Firmicutes...Negativicutes...Selenomonadales...Acidaminococcaceae...Phascolarctobacterium...Phascolarctobacterium.sp	210.058
Bacteria...Chloroflexi...Unknown...Unknown...Unknown...Unknown...Unknown	209.009
Bacteria...Bacteroidetes...Bacteroidia...Bacteroidales...Prevotellaceae...Prevotella...Prevotella.sp	207.482
Bacteria...Firmicutes...Clostridia...Clostridiales...Peptoniphilaceae...Anaerococcus...Unknown	197.196
Bacteria...Bacteroidetes...Bacteroidia...Bacteroidales...Porphyromonadaceae...Porphyromonas...Porphyromonas.sp	195.3
Bacteria...Actinobacteria...Actinobacteria...Coriobacteriales...Coriobacteriaceae...Atopobium...Atopobium.sp	189.636
Bacteria...Verrucomicrobia...Verrucomicrobiae...Verrucomicrobiales...Verrucomicrobiaceae...Akkermansia...Unknown	188.403
Bacteria...Proteobacteria...Epsilonproteobacteria...Campylobacterales...Campylobacteraceae...Campylobacter...Unknown	185.055
Bacteria...Proteobacteria...Betaproteobacteria...Neisseriales...Unknown...Unknown...Unknown	179.939
Bacteria...Bacteroidetes...Bacteroidia...Bacteroidales...Prevotellaceae...Prevotella...Unknown	175.727
Bacteria...Bacteroidetes...Unclassified...Unclassified...Unclassified...Unclassified...Unclassified	175.467
Bacteria...Cyanobacteria...Unclassified...Oscillatoriales...Unclassified...Unknown...Unknown	172.622
Bacteria...Bacteroidetes...Sphingobacteriia...Unclassified...Unclassified...Unclassified...Unclassified	171.359
Bacteria...Proteobacteria...Gammaproteobacteria...Pseudomonadales...Unknown...Unknown...Unknown	168.873
Bacteria...Firmicutes...Clostridia...Clostridiales...Lachnospiraceae...Blautia...Ruminococcus.gnavus	168.044
Bacteria...Proteobacteria...Betaproteobacteria...Neisseriales...Neisseriaceae...Neisseria...Unknown	162.278
Bacteria...Proteobacteria...Alphaproteobacteria...Sphingomonadales...Sphingomonadaceae...Sphingomonas...Sphingomonas.sp	160.592
Bacteria...Firmicutes...Negativicutes...Selenomonadales...Veillonellaceae...Dialister...Dialister.sp	153.534
Bacteria...Proteobacteria...Betaproteobacteria...Rhodocyclales...Unknown...Unknown...Unknown	152.886
Bacteria...Acidobacteria...Acidobacteriia...Acidobacteriales...Unknown...Unknown...Unknown	143.039
Bacteria...Firmicutes...Negativicutes...Selenomonadales...Veillonellaceae...Dialister...Dialister.pneumosintes	137.969
Bacteria...Actinobacteria...Actinobacteria...Actinomycetales...Micrococcaceae...Arthrobacter...Unknown	135.185
Bacteria...Bacteroidetes...Cytophagia...Cytophagales...Cytophagaceae...Cytophaga...Cytophaga.sp	130.534
Bacteria...Firmicutes...Bacilli...Lactobacillales...Unknown...Unknown...Unknown	130.134
Bacteria...Actinobacteria...Actinobacteria...Actinomycetales...Intrasporangiaceae...Unknown...Unknown	128.376
Bacteria...Proteobacteria...Alphaproteobacteria...Sphingomonadales...Unknown...Unknown...Unknown	128.348
Bacteria...Bacteroidetes...Sphingobacteriia...Sphingobacteriales...Sphingobacteriaceae...Sphingobacterium...Sphingobacterium.sp	122.895
Bacteria...Firmicutes...Clostridia...Unknown...Unknown...Unknown...Unknown	115.16
Bacteria...Proteobacteria...Gammaproteobacteria...Xanthomonadales...Unknown...Unknown...Unknown	111.421
Bacteria...Firmicutes...Clostridia...Clostridiales...Lachnospiraceae...Oribacterium...Oribacterium.sp	110.761
Bacteria...Proteobacteria...Alphaproteobacteria...Rhodobacterales...Rhodobacteraceae...Unknown...Unknown	107.611
Archaea...Euryarchaeota...Methanobacteria...Methanobacteriales...Methanobacteriaceae...Methanobrevibacter...Methanobrevibacter.sp	100.044
Bacteria...Proteobacteria...Alphaproteobacteria...Sphingomonadales...Sphingomonadaceae...Novosphingobium...Unknown	97.255
Bacteria...Firmicutes...Clostridia...Clostridiales...Eubacteriaceae...Unknown...Unknown	82.9423
Bacteria...Firmicutes...Clostridia...Clostridiales...Clostridiaceae...Clostridium...Clostridium.haemolyticum	81.9516
Bacteria...Proteobacteria...Betaproteobacteria...Rhodocyclales...Unclassified...Unclassified...Unclassified	76.4846
Bacteria...Proteobacteria...Gammaproteobacteria...Unknown...Unknown...Unknown...Unknown	76.2248
Bacteria...Bacteroidetes...Bacteroidia...Bacteroidales...Prevotellaceae...Prevotella...Prevotella.salivae	75.6723
Bacteria...Bacteroidetes...Bacteroidia...Unknown...Unknown...Unknown...Unknown	75.0505
Bacteria...Firmicutes...Bacilli...Lactobacillales...Leuconostocaceae...Leuconostoc...Unknown	74.9479
Bacteria...Proteobacteria...Gammaproteobacteria...Pasteurellales...Pasteurellaceae...Haemophilus...Haemophilus.sp	72.6768
Bacteria...Firmicutes...Clostridia...Clostridiales...Lachnospiraceae...Lachnoclostridium...Unknown	68.1341
Bacteria...Bacteroidetes...Bacteroidia...Bacteroidales...Prolixibacteraceae...Prolixibacter...Prolixibacter.sp	67.7862
Bacteria...Bacteroidetes...Bacteroidia...Bacteroidales...Prevotellaceae...Prevotella...Prevotella.nanceiensis	64.6514
Bacteria...Firmicutes...Bacilli...Bacillales...Bacillaceae...Bacillus...Bacillus.sp	61.5883
Bacteria...Proteobacteria...Gammaproteobacteria...Alteromonadales...Pseudoalteromonadaceae...Pseudoalteromonas...Pseudoalteromonas.sp	56.3896
Bacteria...Bacteroidetes...Bacteroidia...Bacteroidales...Prevotellaceae...Prevotella...Prevotella.nigrescens	55.1822
Bacteria...Actinobacteria...Actinobacteria...Bifidobacteriales...Bifidobacteriaceae...Unknown...Unknown	53.3137
Bacteria...Fusobacteria...Fusobacteriia...Fusobacteriales...Leptotrichiaceae...Unknown...Unknown	48.3201
Bacteria...Bacteroidetes...Bacteroidia...Bacteroidales...Bacteroidaceae...Bacteroides...Unknown	42.9489
Bacteria...Actinobacteria...Actinobacteria...Actinomycetales...Actinomycetaceae...Actinomyces...Unknown	41.7101
Bacteria...Bacteroidetes...Bacteroidia...Bacteroidales...Prevotellaceae...Prevotella...Prevotella.intermedia	41.606
Bacteria...Unclassified...Unclassified...Unclassified...Unclassified...Unclassified...Unclassified	40.3586
Bacteria...Firmicutes...Negativicutes...Selenomonadales...Veillonellaceae...Selenomonas...Selenomonas.sp	37.6579
Bacteria...Firmicutes...Clostridia...Clostridiales...Lachnospiraceae...Lachnoanaerobaculum...Lachnoanaerobaculum.sp	37.3445
Bacteria...Proteobacteria...Betaproteobacteria...Burkholderiales...Burkholderiaceae...Burkholderia...Burkholderia.sp	34.1597
Bacteria...Firmicutes...Erysipelotrichia...Erysipelotrichales...Erysipelotrichaceae...Solobacterium...Solobacterium.sp	34.0578
Bacteria...Proteobacteria...Deltaproteobacteria...Myxococcales...Unknown...Unknown...Unknown	34.0099
Bacteria...Spirochaetes...Unclassified...Unclassified...Unclassified...Unclassified...Unclassified	33.7697
Bacteria...Fusobacteria...Fusobacteriia...Fusobacteriales...Leptotrichiaceae...Leptotrichia...Leptotrichia.sp	33.5978
Bacteria...Proteobacteria...Alphaproteobacteria...Rhizobiales...Methylobacteriaceae...Methylobacterium...Methylobacterium.sp	33.5794
Bacteria...Bacteroidetes...Bacteroidia...Bacteroidales...Prevotellaceae...Prevotella...Prevotella.saccharolytica	33.4491
Bacteria...Proteobacteria...Betaproteobacteria...Burkholderiales...Burkholderiaceae...Lautropia...Unknown	32.1456
Bacteria...Proteobacteria...Betaproteobacteria...Unclassified...Unclassified...Unclassified...Unclassified	30.845
Bacteria...Firmicutes...Negativicutes...Selenomonadales...Veillonellaceae...Selenomonas...Unknown	26.8721
Bacteria...Firmicutes...Erysipelotrichia...Erysipelotrichales...Unclassified...Unclassified...Unclassified	26.6431
Bacteria...Proteobacteria...Betaproteobacteria...Burkholderiales...Oxalobacteraceae...Janthinobacterium...Unknown	25.8809
Bacteria...Bacteroidetes...Bacteroidia...Bacteroidales...Prevotellaceae...Alloprevotella...Alloprevotella.rava	25.5299
Bacteria...Proteobacteria...Deltaproteobacteria...Unknown...Unknown...Unknown...Unknown	24.2844
Bacteria...Bacteroidetes...Bacteroidia...Bacteroidales...Porphyromonadaceae...Odoribacter...Odoribacter.splanchnicus	24.076
Bacteria...Firmicutes...Bacilli...Lactobacillales...Streptococcaceae...Lactococcus...Unknown	24.0089
Bacteria...Firmicutes...Clostridia...Clostridiales...Peptostreptococcaceae...Filifactor...Filifactor.sp	23.797
Bacteria...Spirochaetes...Spirochaetia...Spirochaetales...Spirochaetaceae...Treponema...Unknown	23.7108
Bacteria...Bacteroidetes...Bacteroidia...Bacteroidales...Porphyromonadaceae...Porphyromonas...Porphyromonas.endodontalis	23.674
Bacteria...Bacteroidetes...Unknown...Unknown...Unknown...Unknown...Unknown	22.8932
Bacteria...Proteobacteria...Alphaproteobacteria...Unclassified...Unclassified...Unclassified...Unclassified	20.0103
Bacteria...Acidobacteria...Acidobacteriia...Acidobacteriales...Unclassified...Unclassified...Unclassified	18.1314
Bacteria...Firmicutes...Bacilli...Lactobacillales...Lactobacillaceae...Lactobacillus...Lactobacillus.delbrueckii	17.8925
Bacteria...Proteobacteria...Epsilonproteobacteria...Campylobacterales...Helicobacteraceae...Sulfuricurvum...Sulfuricurvum.sp	17.1842
Bacteria...Firmicutes...Bacilli...Bacillales...Bacillaceae...Bacillus...Unknown	17.0449
Bacteria...Spirochaetes...Spirochaetia...Spirochaetales...Spirochaetaceae...Treponema...Treponema.sp	16.9079
Bacteria...Actinobacteria...Actinobacteria...Coriobacteriales...Coriobacteriaceae...Slackia...Slackia.exigua	15.8136
Bacteria...Firmicutes...Erysipelotrichia...Erysipelotrichales...Erysipelotrichaceae...Catenibacterium...Catenibacterium.mitsuokai	15.6291
Bacteria...Firmicutes...Erysipelotrichia...Erysipelotrichales...Erysipelotrichaceae...Erysipelatoclostridium...Erysipelatoclostridium.ramosum	15.0311
Bacteria...Bacteroidetes...Flavobacteriia...Flavobacteriales...Flavobacteriaceae...Capnocytophaga...Unknown	14.7909
Bacteria...Firmicutes...Bacilli...Lactobacillales...Aerococcaceae...Aerococcus...Unknown	14.7791
Bacteria...Firmicutes...Clostridia...Clostridiales...Peptoniphilaceae...Parvimonas...Parvimonas.sp	14.7127
Bacteria...Proteobacteria...Gammaproteobacteria...Pseudomonadales...Moraxellaceae...Acinetobacter...Unknown	14.5037
Bacteria...Firmicutes...Clostridia...Clostridiales...Clostridiales.Family.XIII.Incertae.Sedis...Mogibacterium...Unknown	14.3031
Bacteria...Proteobacteria...Alphaproteobacteria...Rhodospirillales...Rhodospirillaceae...Azospirillum...Azospirillum.sp	13.4107
Bacteria...Actinobacteria...Actinobacteria...Coriobacteriales...Coriobacteriaceae...Eggerthella...Eggerthella.lenta	13.344
Bacteria...Firmicutes...Bacilli...Bacillales...Pasteuriaceae...Pasteuria...Pasteuria.sp	13.2102
Bacteria...Actinobacteria...Actinobacteria...Coriobacteriales...Coriobacteriaceae...Olsenella...Olsenella.uli	13.1731
Bacteria...Bacteroidetes...Bacteroidia...Bacteroidales...Prevotellaceae...Prevotella...Prevotella.baroniae	12.8565
Bacteria...Synergistetes...Synergistia...Synergistales...Synergistaceae...Synergistes...Synergistes.sp	12.3
Bacteria...Proteobacteria...Alphaproteobacteria...Caulobacterales...Caulobacteraceae...Brevundimonas...Brevundimonas.sp	11.8749
Bacteria...Fusobacteria...Fusobacteriia...Fusobacteriales...Fusobacteriaceae...Fusobacterium...Fusobacterium.nucleatum	10.672
Bacteria...Spirochaetes...Spirochaetia...Unclassified...Unclassified...Unclassified...Unclassified	9.85267
Bacteria...Firmicutes...Clostridia...Clostridiales...Ruminococcaceae...Ruminococcus...Ruminococcus.callidus	9.50227
Bacteria...Firmicutes...Bacilli...Lactobacillales...Streptococcaceae...Streptococcus...Streptococcus.agalactiae	8.93764
Bacteria...Proteobacteria...Deltaproteobacteria...Desulfuromonadales...Geobacteraceae...Geobacter...Geobacter.psychrophilus	8.36357
Bacteria...Bacteroidetes...Bacteroidia...Bacteroidales...Prevotellaceae...Prevotella...Prevotella.loescheii	8.32799
Bacteria...Actinobacteria...Actinobacteria...Actinomycetales...Micrococcaceae...Arthrobacter...Arthrobacter.sp	7.74212
Bacteria...Bacteroidetes...Bacteroidia...Bacteroidales...Unclassified...Phocaeicola...Phocaeicola.abscessus	7.72486
Bacteria...Bacteroidetes...Bacteroidia...Bacteroidales...Porphyromonadaceae...Tannerella...Unknown	7.1579
Bacteria...Verrucomicrobia...Unclassified...Unclassified...Unclassified...Unclassified...Unclassified	6.88108
Bacteria...Firmicutes...Clostridia...Clostridiales...Peptostreptococcaceae...Peptostreptococcus...Peptostreptococcus.sp	6.28105
Bacteria...Proteobacteria...Alphaproteobacteria...Rhizobiales...Unknown...Unknown...Unknown	6.19483
Bacteria...Verrucomicrobia...Verrucomicrobiae...Unclassified...Unclassified...Unclassified...Unclassified	6.17393
Bacteria...Bacteroidetes...Bacteroidia...Bacteroidales...Porphyromonadaceae...Porphyromonas...Porphyromonas.genomosp	6.10342
Bacteria...Bacteroidetes...Bacteroidia...Bacteroidales...Prevotellaceae...Prevotella...Prevotella.oris	6.07638
Bacteria...Firmicutes...Unclassified...Unclassified...Unclassified...Unclassified...Unclassified	5.97262
Bacteria...Proteobacteria...Alphaproteobacteria...Rhodospirillales...Rhodospirillaceae...Unknown...Unknown	5.70802
Bacteria...Spirochaetes...Spirochaetia...Spirochaetales...Spirochaetaceae...Treponema...Treponema.maltophilum	5.63977
Bacteria...Proteobacteria...Gammaproteobacteria...Alteromonadales...Shewanellaceae...Shewanella...Shewanella.sp	5.57231
Bacteria...Proteobacteria...Deltaproteobacteria...Desulfobacterales...Unclassified...Unclassified...Unclassified	5.41319
Bacteria...Spirochaetes...Spirochaetia...Spirochaetales...Spirochaetaceae...Treponema...Treponema.lecithinolyticum	5.39866
Bacteria...Actinobacteria...Actinobacteria...Coriobacteriales...Unclassified...Unclassified...Unclassified	5.38394
Bacteria...Proteobacteria...Gammaproteobacteria...Pseudomonadales...Moraxellaceae...Acinetobacter...Acinetobacter.sp	5.11199
Bacteria...Tenericutes...Mollicutes...Mycoplasmatales...Mycoplasmataceae...Mycoplasma...Mycoplasma.salivarium	5.09244
Bacteria...Firmicutes...Clostridia...Clostridiales...Lachnospiraceae...Anaerostipes...Unknown	4.80354
Bacteria...Synergistetes...Synergistia...Unknown...Unknown...Unknown...Unknown	4.64307
Bacteria...Firmicutes...Negativicutes...Selenomonadales...Unknown...Unknown...Unknown	4.64021
Bacteria...Bacteroidetes...Bacteroidia...Bacteroidales...Bacteroidaceae...Bacteroides...Bacteroides.massiliensis	4.61595
Bacteria...Bacteroidetes...Bacteroidia...Bacteroidales...Porphyromonadaceae...Parabacteroides...Parabacteroides.distasonis	4.60476
Bacteria...Proteobacteria...Alphaproteobacteria...Rhizobiales...Rhizobiaceae...Ensifer...Unknown	4.56498
Bacteria...Bacteroidetes...Sphingobacteriia...Sphingobacteriales...Unclassified...Unclassified...Unclassified	4.52894
Bacteria...Actinobacteria...Unknown...Unknown...Unknown...Unknown...Unknown	3.98003
Bacteria...Proteobacteria...Betaproteobacteria...Burkholderiales...Sutterellaceae...Sutterella...Unknown	3.82963
Bacteria...Acidobacteria...Acidobacteriia...Unknown...Unknown...Unknown...Unknown	3.71344
Bacteria...Chloroflexi...Unclassified...Unclassified...Unclassified...Unclassified...Unclassified	3.63936
Bacteria...Proteobacteria...Deltaproteobacteria...Desulfuromonadales...Unknown...Unknown...Unknown	3.60829
Bacteria...Bacteroidetes...Bacteroidia...Bacteroidales...Prevotellaceae...Paraprevotella...Paraprevotella.sp	3.53752
Bacteria...Actinobacteria...Unclassified...Unclassified...Unclassified...Unclassified...Unclassified	3.53583
Bacteria...Acidobacteria...Unknown...Unknown...Unknown...Unknown...Unknown	3.50639
Bacteria...Proteobacteria...Deltaproteobacteria...Myxococcales...Polyangiaceae...Byssovorax...Byssovorax.sp	3.43364
Bacteria...Firmicutes...Bacilli...Bacillales...Planococcaceae...Planomicrobium...Unknown	3.36814
Bacteria...Proteobacteria...Deltaproteobacteria...Desulfuromonadales...Geobacteraceae...Geobacter...Geobacter.sp	3.23471
Bacteria...Nitrospirae...Nitrospira...Nitrospirales...Nitrospiraceae...Nitrospira...Nitrospira.sp	3.19977
Bacteria...Firmicutes...Negativicutes...Selenomonadales...Unclassified...Unclassified...Unclassified	2.9085
Bacteria...Proteobacteria...Deltaproteobacteria...Unclassified...Unclassified...Unclassified...Unclassified	2.84287
Bacteria...Firmicutes...Negativicutes...Selenomonadales...Acidaminococcaceae...Acidaminococcus...Acidaminococcus.intestini	2.757
Bacteria...Proteobacteria...Deltaproteobacteria...Desulfobacterales...Desulfobulbaceae...Desulfocapsa...Desulfocapsa.sp	2.67616
Bacteria...Proteobacteria...Alphaproteobacteria...Rhodospirillales...Acetobacteraceae...Unknown...Unknown	2.67039
Bacteria...Actinobacteria...Actinobacteria...Actinomycetales...Dermabacteraceae...Brachybacterium...Brachybacterium.sp	2.51532
Bacteria...Bacteroidetes...Bacteroidia...Bacteroidales...Prolixibacteraceae...Unknown...Unknown	2.515
Bacteria...Verrucomicrobia...Verrucomicrobiae...Verrucomicrobiales...Verrucomicrobiaceae...Prosthecobacter...Prosthecobacter.sp	2.47503
Bacteria...Verrucomicrobia...Verrucomicrobiae...Verrucomicrobiales...Unclassified...Unclassified...Unclassified	2.45313
Bacteria...Chloroflexi...Anaerolineae...Anaerolineales...Anaerolineaceae...Bellilinea...Bellilinea.sp	2.32206
Bacteria...Firmicutes...Clostridia...Clostridiales...Eubacteriaceae...Acetobacterium...Unknown	2.31275
Bacteria...Proteobacteria...Alphaproteobacteria...Rhizobiales...Rhizobiaceae...Rhizobium...Rhizobium.sp	2.18718
Bacteria...Proteobacteria...Betaproteobacteria...Burkholderiales...Burkholderiaceae...Cupriavidus...Unknown	2.12455
Bacteria...Gemmatimonadetes...Gemmatimonadetes...Unclassified...Unclassified...Unclassified...Unclassified	2.0218
Bacteria...Actinobacteria...Actinobacteria...Actinomycetales...Nocardiaceae...Rhodococcus...Rhodococcus.sp	2.00294
Bacteria...Actinobacteria...Actinobacteria...Coriobacteriales...Coriobacteriaceae...Atopobium...Atopobium.vaginae	1.91326
Bacteria...Proteobacteria...Gammaproteobacteria...Xanthomonadales...Xanthomonadaceae...Stenotrophomonas...Unknown	1.8889
Bacteria...Proteobacteria...Betaproteobacteria...Burkholderiales...Burkholderiaceae...Ralstonia...Ralstonia.sp	1.87402
Bacteria...Proteobacteria...Unknown...Unknown...Unknown...Unknown...Unknown	1.8719
Bacteria...Proteobacteria...Gammaproteobacteria...Xanthomonadales...Xanthomonadaceae...Unknown...Unknown	1.85935
Bacteria...Bacteroidetes...Bacteroidia...Bacteroidales...Prevotellaceae...Paraprevotella...Paraprevotella.clara	1.83463
Bacteria...Proteobacteria...Deltaproteobacteria...Desulfovibrionales...Desulfovibrionaceae...Desulfovibrio...Unknown	1.73886
Bacteria...Proteobacteria...Deltaproteobacteria...Syntrophobacterales...Syntrophaceae...Unknown...Unknown	1.70869
Bacteria...Verrucomicrobia...Verrucomicrobiae...Unknown...Unknown...Unknown...Unknown	1.70664
Bacteria...Firmicutes...Clostridia...Clostridiales...Ruminococcaceae...Ruminococcus...Ruminococcus.flavefaciens	1.70003
Bacteria...Acidobacteria...Acidobacteriia...Unclassified...Unclassified...Unclassified...Unclassified	1.67659
Bacteria...Firmicutes...Clostridia...Clostridiales...Unclassified...Unknown...Unknown	1.58395
Bacteria...Verrucomicrobia...Verrucomicrobiae...Verrucomicrobiales...Unknown...Unknown...Unknown	1.56201
Bacteria...Proteobacteria...Gammaproteobacteria...Pseudomonadales...Moraxellaceae...Psychrobacter...Unknown	1.5566
Bacteria...Firmicutes...Clostridia...Clostridiales...Peptococcaceae...Peptococcus...Peptococcus.sp	1.55045
Bacteria...Proteobacteria...Alphaproteobacteria...Rhodospirillales...Unclassified...Unclassified...Unclassified	1.52519
Bacteria...Bacteroidetes...Flavobacteriia...Flavobacteriales...Unknown...Unknown...Unknown	1.49608
Bacteria...Proteobacteria...Deltaproteobacteria...Desulfobacterales...Desulfobulbaceae...Desulfobulbus...Desulfobulbus.sp	1.4276
Bacteria...Proteobacteria...Deltaproteobacteria...Desulfovibrionales...Unknown...Unknown...Unknown	1.35004
Bacteria...Cyanobacteria...Unclassified...Chroococcales...Unclassified...Cyanobacterium...Cyanobacterium.sp	1.32709
Bacteria...Proteobacteria...Gammaproteobacteria...Vibrionales...Vibrionaceae...Vibrio...Unknown	1.2705
Bacteria...Acidobacteria...Holophagae...Holophagales...Holophagaceae...Geothrix...Geothrix.sp	1.23868
Bacteria...Proteobacteria...Deltaproteobacteria...Desulfovibrionales...Desulfovibrionaceae...Desulfovibrio...Desulfovibrio.sp	1.09072
Bacteria...Actinobacteria...Actinobacteria...Coriobacteriales...Coriobacteriaceae...Adlercreutzia...Unknown	1.08102
Bacteria...Fusobacteria...Fusobacteriia...Fusobacteriales...Fusobacteriaceae...Unknown...Unknown	1.03359
Bacteria...Firmicutes...Clostridia...Clostridiales...Lachnospiraceae...Lachnoclostridium...Clostridium.scindens	1.01614
Bacteria...Proteobacteria...Gammaproteobacteria...Methylococcales...Methylococcaceae...Unknown...Unknown	1.00184
Bacteria...Proteobacteria...Gammaproteobacteria...Xanthomonadales...Sinobacteraceae...Nevskia...Unknown	0.959432
Bacteria...Firmicutes...Clostridia...Clostridiales...Lachnospiraceae...Roseburia...Unknown	0.955156
Bacteria...Firmicutes...Clostridia...Clostridiales...Peptoniphilaceae...Peptoniphilus...Unknown	0.950014
Bacteria...Acidobacteria...Holophagae...Holophagales...Unknown...Unknown...Unknown	0.940755
Bacteria...Proteobacteria...Deltaproteobacteria...Myxococcales...Unclassified...Unclassified...Unclassified	0.929993
Bacteria...Actinobacteria...Actinobacteria...Bifidobacteriales...Bifidobacteriaceae...Gardnerella...Unknown	0.86985
Bacteria...Bacteroidetes...Bacteroidia...Bacteroidales...Porphyromonadaceae...Barnesiella...Barnesiella.intestinihominis	0.867613
Bacteria...Actinobacteria...Actinobacteria...Unclassified...Unclassified...Unclassified...Unclassified	0.865807
Bacteria...Proteobacteria...Gammaproteobacteria...Aeromonadales...Aeromonadaceae...Aeromonas...Aeromonas.sp	0.804631
Bacteria...Planctomycetes...Planctomycetia...Planctomycetales...Planctomycetaceae...Planctomyces...Planctomyces.sp	0.789181
Bacteria...Bacteroidetes...Flavobacteriia...Flavobacteriales...Cryomorphaceae...Fluviicola...Fluviicola.sp	0.783675
Bacteria...Proteobacteria...Deltaproteobacteria...Desulfobacterales...Unknown...Unknown...Unknown	0.777857
Bacteria...Actinobacteria...Actinobacteria...Actinomycetales...Microbacteriaceae...Unknown...Unknown	0.704164
Bacteria...Firmicutes...Clostridia...Clostridiales...Unclassified...Flavonifractor...Flavonifractor.plautii	0.702602
Bacteria...Bacteroidetes...Bacteroidia...Bacteroidales...Porphyromonadaceae...Parabacteroides...Parabacteroides.merdae	0.660953
Bacteria...Proteobacteria...Gammaproteobacteria...Pseudomonadales...Moraxellaceae...Moraxella...Moraxella.sp	0.51516
Bacteria...Chloroflexi...Anaerolineae...Anaerolineales...Unknown...Unknown...Unknown	0.514633
Bacteria...Proteobacteria...Alphaproteobacteria...Rhizobiales...Hyphomicrobiaceae...Devosia...Devosia.sp	0.470148
Bacteria...Actinobacteria...Actinobacteria...Acidimicrobiales...Acidimicrobiaceae...Ilumatobacter...Ilumatobacter.sp	0.46225
Bacteria...Actinobacteria...Actinobacteria...Coriobacteriales...Coriobacteriaceae...Collinsella...Collinsella.intestinalis	0.457417
Bacteria...Proteobacteria...Gammaproteobacteria...Xanthomonadales...Sinobacteraceae...Steroidobacter...Steroidobacter.sp	0.455833
Bacteria...Firmicutes...Erysipelotrichia...Erysipelotrichales...Unknown...Unknown...Unknown	0.431636
Bacteria...Gemmatimonadetes...Gemmatimonadetes...Gemmatimonadales...Unclassified...Unclassified...Unclassified	0.406426
Bacteria...Firmicutes...Clostridia...Clostridiales...Lachnospiraceae...Butyrivibrio...Butyrivibrio.crossotus	0.397899
Bacteria...Acidobacteria...Acidobacteriia...Acidobacteriales...Acidobacteriaceae...Acidobacterium...Acidobacterium.sp	0.397829
Bacteria...Actinobacteria...Actinobacteria...Coriobacteriales...Coriobacteriaceae...Olsenella...Olsenella.sp	0.373305
Bacteria...Tenericutes...Mollicutes...Unclassified...Unclassified...Unclassified...Unclassified	0.356131
Bacteria...Verrucomicrobia...Unknown...Unknown...Unknown...Unknown...Unknown	0.33839
Bacteria...Actinobacteria...Actinobacteria...Coriobacteriales...Coriobacteriaceae...Cryptobacterium...Unknown	0.335789
Bacteria...Proteobacteria...Alphaproteobacteria...Rhodospirillales...Unknown...Unknown...Unknown	0.329841
Bacteria...Proteobacteria...Betaproteobacteria...Nitrosomonadales...Nitrosomonadaceae...Nitrosovibrio...Nitrosovibrio.sp	0.291708
Bacteria...Verrucomicrobia...Opitutae...Opitutales...Unknown...Unknown...Unknown	0.272429
Bacteria...Firmicutes...Clostridia...Clostridiales...Eubacteriaceae...Eubacterium...Eubacterium.sp	0.272193
Bacteria...Proteobacteria...Deltaproteobacteria...Myxococcales...Anaeromyxobacteraceae...Anaeromyxobacter...Anaeromyxobacter.dehalogenans	0.26555
Bacteria...Proteobacteria...Gammaproteobacteria...Cardiobacteriales...Cardiobacteriaceae...Cardiobacterium...Cardiobacterium.valvarum	0.244029
Archaea...Euryarchaeota...Methanobacteria...Methanobacteriales...Methanobacteriaceae...Methanobacterium...Unknown	0.243313
Bacteria...Proteobacteria...Alphaproteobacteria...Rhizobiales...Hyphomicrobiaceae...Hyphomicrobium...Hyphomicrobium.sp	0.240631
Bacteria...Proteobacteria...Gammaproteobacteria...Pseudomonadales...Moraxellaceae...Psychrobacter...Psychrobacter.sp	0.234234
Bacteria...Firmicutes...Bacilli...Lactobacillales...Carnobacteriaceae...Dolosigranulum...Dolosigranulum.sp	0.232051
Bacteria...Acidobacteria...Holophagae...Holophagales...Holophagaceae...Holophaga...Holophaga.sp	0.231429
Bacteria...Actinobacteria...Actinobacteria...Acidimicrobiales...Acidimicrobiaceae...Ferrimicrobium...Ferrimicrobium.sp	0.216147
Bacteria...Proteobacteria...Gammaproteobacteria...Vibrionales...Vibrionaceae...Unknown...Unknown	0.211765
Bacteria...Bacteroidetes...Bacteroidia...Bacteroidales...Porphyromonadaceae...Paludibacter...Paludibacter.sp	0.209465
Bacteria...Firmicutes...Bacilli...Bacillales...Alicyclobacillaceae...Effusibacillus...Effusibacillus.pohliae	0.186879
Bacteria...Deinococcus.Thermus...Deinococci...Deinococcales...Unknown...Unknown...Unknown	0.162367
Bacteria...Proteobacteria...Gammaproteobacteria...Legionellales...Coxiellaceae...Aquicella...Aquicella.sp	0.150417
Bacteria...Proteobacteria...Unclassified...Unclassified...Unclassified...Unclassified...Unclassified	0.147405
Bacteria...Proteobacteria...Betaproteobacteria...Burkholderiales...Alcaligenaceae...Achromobacter...Unknown	0.137381
Bacteria...Proteobacteria...Gammaproteobacteria...Enterobacteriales...Enterobacteriaceae...Klebsiella...Unknown	0.123857
Bacteria...Proteobacteria...Gammaproteobacteria...Methylococcales...Unknown...Unknown...Unknown	0.117333
Bacteria...Planctomycetes...Unclassified...Unclassified...Unclassified...Unclassified...Unclassified	0.116679
Bacteria...Bacteroidetes...Bacteroidia...Bacteroidales...Porphyromonadaceae...Porphyromonas...Porphyromonas.gingivalis	0.114286
Bacteria...Proteobacteria...Deltaproteobacteria...Syntrophobacterales...Syntrophorhabdaceae...Syntrophorhabdus...Syntrophorhabdus.sp	0.107781
Bacteria...Proteobacteria...Deltaproteobacteria...Syntrophobacterales...Unclassified...Unclassified...Unclassified	0.0857143
Bacteria...Bacteroidetes...Bacteroidia...Bacteroidales...Prevotellaceae...Prevotella...Prevotella.micans	0.084375
Bacteria...Bacteroidetes...Bacteroidia...Bacteroidales...Porphyromonadaceae...Tannerella...Tannerella.sp	0.084
Bacteria...Firmicutes...Clostridia...Clostridiales...Eubacteriaceae...Eubacterium...Eubacterium.saphenum	0.0812385
Bacteria...Proteobacteria...Alphaproteobacteria...Rhizobiales...Methylobacteriaceae...Unknown...Unknown	0.0761905
Bacteria...Firmicutes...Clostridia...Clostridiales...Peptostreptococcaceae...Peptoclostridium...Eubacterium.yurii	0.0709333
Bacteria...Verrucomicrobia...Opitutae...Opitutales...Unclassified...Unclassified...Unclassified	0.0705333
Bacteria...Proteobacteria...Alphaproteobacteria...Caulobacterales...Caulobacteraceae...Caulobacter...Unknown	0.0648708
Bacteria...Proteobacteria...Alphaproteobacteria...Rhodobacterales...Unknown...Unknown...Unknown	0.0583333
Bacteria...Proteobacteria...Deltaproteobacteria...Bdellovibrionales...Bdellovibrionaceae...Bdellovibrio...Bdellovibrio.sp	0.0518571
Bacteria...Proteobacteria...Alphaproteobacteria...Rhizobiales...Hyphomicrobiaceae...Devosia...Unknown	0.0501736
Bacteria...Proteobacteria...Gammaproteobacteria...Vibrionales...Vibrionaceae...Photobacterium...Photobacterium.sp	0.04375
Bacteria...Acidobacteria...Unclassified...Unclassified...Unclassified...Thermoanaerobaculum...Thermoanaerobaculum.aquaticum	0.0308571
Bacteria...Actinobacteria...Actinobacteria...Actinomycetales...Mycobacteriaceae...Mycobacterium...Mycobacterium.sp	0.028
Bacteria...Spirochaetes...Unknown...Unknown...Unknown...Unknown...Unknown	0.026602
Bacteria...Chloroflexi...Caldilineae...Caldilineales...Unclassified...Unclassified...Unclassified	0.024
Bacteria...Proteobacteria...Deltaproteobacteria...Myxococcales...Polyangiaceae...Aetherobacter...Aetherobacter.sp	0.01875
Bacteria...Bacteroidetes...Bacteroidia...Bacteroidales...Bacteroidaceae...Bacteroides...Bacteroides.zoogleoformans	0.0100278
Bacteria...Bacteroidetes...Bacteroidia...Bacteroidales...Prevotellaceae...Prevotella...Prevotella.marshii	0.00875
Bacteria...Proteobacteria...Alphaproteobacteria...Sphingomonadales...Sphingomonadaceae...Unknown...Unknown	0.00806667
Bacteria...Tenericutes...Mollicutes...Mycoplasmatales...Mycoplasmataceae...Mycoplasma...Mycoplasma.lipophilum	0.0063375
Bacteria...Bacteroidetes...Sphingobacteriia...Unknown...Unknown...Unknown...Unknown	0.00553846
Bacteria...Verrucomicrobia...Verrucomicrobiae...Verrucomicrobiales...Verrucomicrobiaceae...Verrucomicrobium...Verrucomicrobium.sp	0.00177778
Bacteria...Proteobacteria...Gammaproteobacteria...Chromatiales...Unknown...Unknown...Unknown	0.00175
Bacteria...Proteobacteria...Gammaproteobacteria...Cardiobacteriales...Cardiobacteriaceae...Cardiobacterium...Unknown	0.00104167
Bacteria...Bacteroidetes...Bacteroidia...Bacteroidales...Prevotellaceae...Unknown...Unknown	0.000666667
Bacteria...Proteobacteria...Deltaproteobacteria...Desulfuromonadales...Geobacteraceae...Geobacter...Geobacter.bremensis	5.91527e-16
Bacteria...Bacteroidetes...Bacteroidia...Bacteroidales...Porphyromonadaceae...Butyricimonas...Butyricimonas.virosa	2.44693e-16
Bacteria...Actinobacteria...Actinobacteria...Rubrobacterales...Rubrobacteraceae...Rubrobacter...Rubrobacter.sp	2.40696e-16
Bacteria...Planctomycetes...Planctomycetia...Planctomycetales...Unclassified...Unclassified...Unclassified	2.40696e-16
Bacteria...Planctomycetes...Planctomycetia...Planctomycetales...Unknown...Unknown...Unknown	2.40696e-16
Bacteria...Planctomycetes...Planctomycetia...Unclassified...Unclassified...Unclassified...Unclassified	2.40696e-16
Bacteria...Proteobacteria...Gammaproteobacteria...Pseudomonadales...Moraxellaceae...Moraxella...Moraxella.catarrhalis	2.40696e-16
Bacteria...Gemmatimonadetes...Gemmatimonadetes...Gemmatimonadales...Gemmatimonadaceae...Gemmatimonas...Gemmatimonas.sp	6.08402e-17
Archaea...Thaumarchaeota...Unclassified...Nitrososphaerales...Nitrososphaeraceae...Nitrososphaera...Candidatus.Nitrososphaera.gargensis	0
Bacteria...Acidobacteria...Unclassified...Unclassified...Unclassified...Unclassified...Unclassified	0
Bacteria...Actinobacteria...Actinobacteria...Acidimicrobiales...Acidimicrobiaceae...Aciditerrimonas...Aciditerrimonas.sp	0
Bacteria...Actinobacteria...Actinobacteria...Acidimicrobiales...Unknown...Unknown...Unknown	0
Bacteria...Actinobacteria...Actinobacteria...Actinomycetales...Cellulomonadaceae...Cellulomonas...Unknown	0
Bacteria...Actinobacteria...Actinobacteria...Actinomycetales...Gordoniaceae...Gordonia...Unknown	0
Bacteria...Actinobacteria...Actinobacteria...Actinomycetales...Microbacteriaceae...Agromyces...Unknown	0
Bacteria...Actinobacteria...Actinobacteria...Actinomycetales...Micromonosporaceae...Unknown...Unknown	0
Bacteria...Actinobacteria...Actinobacteria...Actinomycetales...Nocardioidaceae...Kribbella...Kribbella.endophytica	0
Bacteria...Actinobacteria...Actinobacteria...Actinomycetales...Nocardioidaceae...Nocardioides...Nocardioides.sp	0
Bacteria...Actinobacteria...Actinobacteria...Actinomycetales...Nocardioidaceae...Nocardioides...Unknown	0
Bacteria...Actinobacteria...Actinobacteria...Actinomycetales...Pseudonocardiaceae...Amycolatopsis...Unknown	0
Bacteria...Actinobacteria...Actinobacteria...Actinomycetales...Streptomycetaceae...Streptomyces...Streptomyces.sp	0
Bacteria...Actinobacteria...Thermoleophilia...Thermoleophilales...Unclassified...Unclassified...Unclassified	0
Bacteria...Aquificae...Unclassified...Unclassified...Unclassified...Unclassified...Unclassified	0
Bacteria...Bacteroidetes...Bacteroidia...Bacteroidales...Prevotellaceae...Paraprevotella...Paraprevotella.xylaniphila	0
Bacteria...Bacteroidetes...Bacteroidia...Bacteroidales...Prevotellaceae...Prevotella...Prevotella.enoeca	0
Bacteria...Bacteroidetes...Cytophagia...Cytophagales...Cytophagaceae...Flexibacter...Flexibacter.sp	0
Bacteria...Bacteroidetes...Cytophagia...Cytophagales...Cytophagaceae...Unknown...Unknown	0
Bacteria...Bacteroidetes...Cytophagia...Cytophagales...Unknown...Unknown...Unknown	0
Bacteria...Bacteroidetes...Flavobacteriia...Flavobacteriales...Flavobacteriaceae...Empedobacter...Empedobacter.falsenii	0
Bacteria...Bacteroidetes...Flavobacteriia...Unclassified...Unclassified...Unclassified...Unclassified	0
Bacteria...Chloroflexi...Chloroflexia...Chloroflexales...Chloroflexaceae...Chloroflexus...Chloroflexus.sp	0
Bacteria...Chloroflexi...Chloroflexia...Chloroflexales...Unclassified...Unclassified...Unclassified	0
Bacteria...Firmicutes...Bacilli...Bacillales...Bacillaceae...Unknown...Unknown	0
Bacteria...Firmicutes...Bacilli...Bacillales...Thermoactinomycetaceae...Unknown...Unknown	0
Bacteria...Firmicutes...Bacilli...Lactobacillales...Carnobacteriaceae...Unknown...Unknown	0
Bacteria...Firmicutes...Bacilli...Unclassified...Unclassified...Unclassified...Unclassified	0
Bacteria...Firmicutes...Clostridia...Clostridiales...Lachnospiraceae...Tyzzerella...Clostridium.colinum	0
Bacteria...Firmicutes...Clostridia...Clostridiales...Peptococcaceae...Desulfosporosinus...Desulfosporosinus.sp	0
Bacteria...Firmicutes...Clostridia...Clostridiales...Peptococcaceae...Peptococcus...Peptococcus.niger	0
Bacteria...Firmicutes...Clostridia...Clostridiales...Peptococcaceae...Peptococcus...Unknown	0
Bacteria...Firmicutes...Clostridia...Clostridiales...Syntrophomonadaceae...Dethiobacter...Dethiobacter.sp	0
Bacteria...Firmicutes...Clostridia...Natranaerobiales...Natranaerobiaceae...Natranaerobius...Natranaerobius.sp	0
Bacteria...Firmicutes...Erysipelotrichia...Erysipelotrichales...Erysipelotrichaceae...Bulleidia...Unknown	0
Bacteria...Firmicutes...Negativicutes...Selenomonadales...Veillonellaceae...Sporomusa...Sporomusa.sp	0
Bacteria...Planctomycetes...Planctomycetia...Unknown...Unknown...Unknown...Unknown	0
Bacteria...Planctomycetes...Unknown...Unknown...Unknown...Unknown...Unknown	0
Bacteria...Proteobacteria...Alphaproteobacteria...Caulobacterales...Caulobacteraceae...Phenylobacterium...Phenylobacterium.sp	0
Bacteria...Proteobacteria...Alphaproteobacteria...Caulobacterales...Unknown...Unknown...Unknown	0
Bacteria...Proteobacteria...Alphaproteobacteria...Rhizobiales...Hyphomicrobiaceae...Unknown...Unknown	0
Bacteria...Proteobacteria...Alphaproteobacteria...Rhodospirillales...Rhodospirillaceae...Azospirillum...Azospirillum.brasilense	0
Bacteria...Proteobacteria...Alphaproteobacteria...Sphingomonadales...Unclassified...Unclassified...Unclassified	0
Bacteria...Proteobacteria...Betaproteobacteria...Burkholderiales...Sutterellaceae...Sutterella...Sutterella.wadsworthensis	0
Bacteria...Proteobacteria...Betaproteobacteria...Neisseriales...Chromobacteriaceae...Unknown...Unknown	0
Bacteria...Proteobacteria...Deltaproteobacteria...Myxococcales...Anaeromyxobacteraceae...Anaeromyxobacter...Anaeromyxobacter.sp	0
Bacteria...Proteobacteria...Deltaproteobacteria...Myxococcales...Cystobacteraceae...Unknown...Unknown	0
Bacteria...Proteobacteria...Deltaproteobacteria...Myxococcales...Kofleriaceae...Haliangium...Haliangium.sp	0
Bacteria...Proteobacteria...Deltaproteobacteria...Myxococcales...Polyangiaceae...Chondromyces...Chondromyces.lanuginosus	0
Bacteria...Proteobacteria...Deltaproteobacteria...Syntrophobacterales...Unknown...Unknown...Unknown	0
Bacteria...Proteobacteria...Epsilonproteobacteria...Campylobacterales...Helicobacteraceae...Helicobacter...Unknown	0
Bacteria...Proteobacteria...Gammaproteobacteria...Chromatiales...Ectothiorhodospiraceae...Unknown...Unknown	0
Bacteria...Proteobacteria...Gammaproteobacteria...Legionellales...Coxiellaceae...Rickettsiella...Unknown	0
Bacteria...Proteobacteria...Gammaproteobacteria...Methylococcales...Methylococcaceae...Methylobacter...Methylobacter.sp	0
Bacteria...Proteobacteria...Gammaproteobacteria...Oceanospirillales...Halomonadaceae...Halomonas...Halomonas.sp	0
Bacteria...Proteobacteria...Gammaproteobacteria...Pseudomonadales...Moraxellaceae...Unknown...Unknown	0
Bacteria...Proteobacteria...Gammaproteobacteria...Thiotrichales...Thiotrichaceae...Beggiatoa...Beggiatoa.sp	0
Bacteria...Proteobacteria...Gammaproteobacteria...Xanthomonadales...Xanthomonadaceae...Lysobacter...Lysobacter.sp	0
Bacteria...Spirochaetes...Spirochaetia...Spirochaetales...Leptospiraceae...Turneriella...Turneriella.sp	0
Bacteria...Spirochaetes...Spirochaetia...Spirochaetales...Spirochaetaceae...Spirochaeta...Spirochaeta.sp	0
Bacteria...Verrucomicrobia...Verrucomicrobiae...Verrucomicrobiales...Verrucomicrobia.subdivision.3...Pedosphaera...Pedosphaera.sp	0

## Sheet: genusimpmodel
Model:
Call:
randomForest(x = genus[, 3:329], y = genus$PMI..hrs.)
Type of random forest: regression
Number of trees: 500
No. of variables tried at each split: 109
Mean of squared residuals: 2641.604
% Var explained: 21.68

## Sheet: genusimp
Variable	IncNodePurity
Bacteria...Firmicutes...Clostridia...Clostridiales...Clostridiaceae...Clostridium	66243.5
Bacteria...Actinobacteria...Actinobacteria...Coriobacteriales...Unknown...Unknown	18085.6
Bacteria...Firmicutes...Clostridia...Clostridiales...Unknown...Unknown	9158.13
Bacteria...Bacteroidetes...Bacteroidia...Bacteroidales...Rikenellaceae...Alistipes	8767.5
Bacteria...Firmicutes...Clostridia...Clostridiales...Peptoniphilaceae...Finegoldia	7807.18
Bacteria...Acidobacteria...Solibacteres...Solibacterales...Solibacteraceae...Candidatus.Solibacter	6672.05
Bacteria...Bacteroidetes...Sphingobacteriia...Sphingobacteriales...Sphingobacteriaceae...Pedobacter	5673.29
Bacteria...Actinobacteria...Actinobacteria...Actinomycetales...Micrococcaceae...Micrococcus	5660.5
Bacteria...Firmicutes...Clostridia...Clostridiales...Peptoniphilaceae...Peptoniphilus	5490.35
Organ	3643.58
Bacteria...Proteobacteria...Betaproteobacteria...Burkholderiales...Unknown...Unknown	3265.06
Bacteria...Firmicutes...Clostridia...Clostridiales...Lachnospiraceae...Unknown	3254.73
Bacteria...Proteobacteria...Gammaproteobacteria...Enterobacteriales...Enterobacteriaceae...Unknown	3016.87
Bacteria...Proteobacteria...Betaproteobacteria...Burkholderiales...Burkholderiaceae...Burkholderia	2693.57
Bacteria...Bacteroidetes...Bacteroidia...Bacteroidales...Bacteroidaceae...Bacteroides	2581.64
Bacteria...Firmicutes...Clostridia...Unclassified...Unclassified...Unclassified	2576.91
Bacteria...Bacteroidetes...Flavobacteriia...Flavobacteriales...Flavobacteriaceae...Flavobacterium	1883.98
Bacteria...Firmicutes...Clostridia...Clostridiales...Lachnospiraceae...Blautia	1655.89
Bacteria...Fusobacteria...Fusobacteriia...Fusobacteriales...Fusobacteriaceae...Fusobacterium	1641.93
Bacteria...Actinobacteria...Actinobacteria...Actinomycetales...Unknown...Unknown	1615.04
Bacteria...Proteobacteria...Gammaproteobacteria...Pseudomonadales...Pseudomonadaceae...Pseudomonas	1588.53
Bacteria...Firmicutes...Bacilli...Lactobacillales...Carnobacteriaceae...Granulicatella	1538.22
Bacteria...Firmicutes...Negativicutes...Selenomonadales...Veillonellaceae...Veillonella	1489.2
Bacteria...Firmicutes...Bacilli...Lactobacillales...Lactobacillaceae...Lactobacillus	1255.79
Bacteria...Bacteroidetes...Bacteroidia...Bacteroidales...Unknown...Unknown	1165.87
Bacteria...Proteobacteria...Alphaproteobacteria...Rhizobiales...Bradyrhizobiaceae...Bradyrhizobium	1164.78
Bacteria...Actinobacteria...Actinobacteria...Actinomycetales...Micrococcaceae...Rothia	1110.12
Bacteria...Firmicutes...Clostridia...Clostridiales...Peptostreptococcaceae...Peptostreptococcus	1082.75
Bacteria...Proteobacteria...Betaproteobacteria...Burkholderiales...Comamonadaceae...Unknown	1070.68
Bacteria...Firmicutes...Clostridia...Clostridiales...Unclassified...Unclassified	1029.38
Bacteria...Bacteroidetes...Bacteroidia...Bacteroidales...Prevotellaceae...Prevotella	1019.02
Bacteria...Firmicutes...Bacilli...Lactobacillales...Streptococcaceae...Streptococcus	952.976
Bacteria...Bacteroidetes...Flavobacteriia...Flavobacteriales...Flavobacteriaceae...Chryseobacterium	944.688
No.Hit...No.Hit...No.Hit...No.Hit...No.Hit...No.Hit	936.617
Bacteria...Actinobacteria...Actinobacteria...Bifidobacteriales...Bifidobacteriaceae...Bifidobacterium	913.438
Bacteria...Firmicutes...Negativicutes...Selenomonadales...Veillonellaceae...Unknown	829.571
Sex	801.876
Bacteria...Firmicutes...Bacilli...Unknown...Unknown...Unknown	710.177
Bacteria...Verrucomicrobia...Verrucomicrobiae...Verrucomicrobiales...Verrucomicrobiaceae...Akkermansia	709.55
Bacteria...Firmicutes...Clostridia...Clostridiales...Clostridiaceae...Unknown	695.34
Bacteria...Firmicutes...Clostridia...Clostridiales...Ruminococcaceae...Faecalibacterium	636.74
Bacteria...Proteobacteria...Gammaproteobacteria...Pasteurellales...Pasteurellaceae...Haemophilus	628.65
Bacteria...Proteobacteria...Alphaproteobacteria...Unknown...Unknown...Unknown	602.422
Bacteria...Fusobacteria...Fusobacteriia...Fusobacteriales...Leptotrichiaceae...Leptotrichia	580.053
Bacteria...Firmicutes...Clostridia...Unknown...Unknown...Unknown	564.473
Bacteria...Firmicutes...Clostridia...Clostridiales...Lachnospiraceae...Oribacterium	538.626
Bacteria...Firmicutes...Negativicutes...Selenomonadales...Unclassified...Unclassified	514.226
Bacteria...Actinobacteria...Actinobacteria...Actinomycetales...Micrococcaceae...Arthrobacter	471.679
Bacteria...Proteobacteria...Betaproteobacteria...Burkholderiales...Unclassified...Unclassified	458.177
Bacteria...Unclassified...Unclassified...Unclassified...Unclassified...Unclassified	443.968
Bacteria...Firmicutes...Bacilli...Lactobacillales...Unknown...Unknown	423.538
Bacteria...Firmicutes...Bacilli...Lactobacillales...Enterococcaceae...Enterococcus	417.916
Bacteria...Actinobacteria...Actinobacteria...Actinomycetales...Actinomycetaceae...Actinomyces	409.905
Bacteria...Unknown...Unknown...Unknown...Unknown...Unknown	409.532
Archaea...Euryarchaeota...Methanobacteria...Methanobacteriales...Methanobacteriaceae...Methanobrevibacter	407.541
Bacteria...Firmicutes...Clostridia...Clostridiales...Lachnospiraceae...Lachnoanaerobaculum	382.57
Bacteria...Firmicutes...Clostridia...Clostridiales...Peptostreptococcaceae...Peptoclostridium	381.486
Bacteria...Actinobacteria...Actinobacteria...Coriobacteriales...Coriobacteriaceae...Slackia	355.014
Bacteria...Bacteroidetes...Sphingobacteriia...Sphingobacteriales...Sphingobacteriaceae...Sphingobacterium	347.702
Bacteria...Bacteroidetes...Bacteroidia...Bacteroidales...Unclassified...Unclassified	341.154
Bacteria...Firmicutes...Negativicutes...Selenomonadales...Veillonellaceae...Megasphaera	336.871
Bacteria...Firmicutes...Negativicutes...Selenomonadales...Veillonellaceae...Selenomonas	336.557
Bacteria...Actinobacteria...Actinobacteria...Coriobacteriales...Coriobacteriaceae...Atopobium	312.644
Bacteria...Bacteroidetes...Unknown...Unknown...Unknown...Unknown	297.707
Bacteria...Bacteroidetes...Bacteroidia...Bacteroidales...Prevotellaceae...Paraprevotella	292.714
Bacteria...Bacteroidetes...Cytophagia...Cytophagales...Cytophagaceae...Cytophaga	283.103
Bacteria...Actinobacteria...Actinobacteria...Actinomycetales...Corynebacteriaceae...Corynebacterium	281.774
Bacteria...Bacteroidetes...Flavobacteriia...Flavobacteriales...Flavobacteriaceae...Unknown	274.117
Bacteria...Actinobacteria...Actinobacteria...Unknown...Unknown...Unknown	273.435
Bacteria...Spirochaetes...Spirochaetia...Spirochaetales...Spirochaetaceae...Treponema	273.036
Bacteria...Bacteroidetes...Bacteroidia...Bacteroidales...Prolixibacteraceae...Prolixibacter	269.702
Bacteria...Firmicutes...Unknown...Unknown...Unknown...Unknown	269.298
Bacteria...Tenericutes...Mollicutes...Mycoplasmatales...Mycoplasmataceae...Mycoplasma	257.231
Bacteria...Proteobacteria...Gammaproteobacteria...Unknown...Unknown...Unknown	251.247
Bacteria...Firmicutes...Bacilli...Bacillales...Staphylococcaceae...Staphylococcus	237.927
Bacteria...Firmicutes...Clostridia...Clostridiales...Lachnospiraceae...Catonella	233.514
Bacteria...Proteobacteria...Betaproteobacteria...Neisseriales...Neisseriaceae...Unknown	216.012
Bacteria...Proteobacteria...Betaproteobacteria...Unclassified...Unclassified...Unclassified	208.687
Bacteria...Proteobacteria...Betaproteobacteria...Unknown...Unknown...Unknown	204.695
Bacteria...Proteobacteria...Deltaproteobacteria...Desulfuromonadales...Unknown...Unknown	201.41
Bacteria...Bacteroidetes...Sphingobacteriia...Unclassified...Unclassified...Unclassified	197.018
Bacteria...Acidobacteria...Acidobacteriia...Acidobacteriales...Unclassified...Unclassified	195.048
Bacteria...Firmicutes...Negativicutes...Selenomonadales...Acidaminococcaceae...Phascolarctobacterium	175.086
Bacteria...Proteobacteria...Deltaproteobacteria...Myxococcales...Unknown...Unknown	174.298
Bacteria...Acidobacteria...Holophagae...Holophagales...Holophagaceae...Geothrix	165.602
Bacteria...Firmicutes...Clostridia...Clostridiales...Eubacteriaceae...Unknown	163.471
Bacteria...Proteobacteria...Alphaproteobacteria...Rhodospirillales...Rhodospirillaceae...Unknown	157.925
Bacteria...Proteobacteria...Betaproteobacteria...Neisseriales...Neisseriaceae...Neisseria	152.079
Bacteria...Proteobacteria...Alphaproteobacteria...Sphingomonadales...Sphingomonadaceae...Sphingomonas	151.995
Bacteria...Bacteroidetes...Unclassified...Unclassified...Unclassified...Unclassified	151.078
Bacteria...Bacteroidetes...Bacteroidia...Bacteroidales...Porphyromonadaceae...Paludibacter	149.838
Bacteria...Proteobacteria...Gammaproteobacteria...Xanthomonadales...Xanthomonadaceae...Stenotrophomonas	148.708
Bacteria...Gemmatimonadetes...Gemmatimonadetes...Gemmatimonadales...Unclassified...Unclassified	145.784
Bacteria...Acidobacteria...Holophagae...Holophagales...Holophagaceae...Holophaga	141.985
Bacteria...Cyanobacteria...Unclassified...Oscillatoriales...Unclassified...Unknown	139.784
Bacteria...Chloroflexi...Anaerolineae...Anaerolineales...Unknown...Unknown	138.011
Bacteria...Proteobacteria...Betaproteobacteria...Burkholderiales...Burkholderiaceae...Ralstonia	128.337
Bacteria...Proteobacteria...Alphaproteobacteria...Rhodobacterales...Rhodobacteraceae...Unknown	125.281
Bacteria...Firmicutes...Negativicutes...Selenomonadales...Veillonellaceae...Dialister	122.557
Bacteria...Actinobacteria...Actinobacteria...Bifidobacteriales...Bifidobacteriaceae...Unknown	118.435
Bacteria...Proteobacteria...Epsilonproteobacteria...Campylobacterales...Campylobacteraceae...Campylobacter	110.959
Bacteria...Bacteroidetes...Bacteroidia...Bacteroidales...Porphyromonadaceae...Odoribacter	109.361
Bacteria...Proteobacteria...Betaproteobacteria...Burkholderiales...Oxalobacteraceae...Janthinobacterium	107.597
Bacteria...Firmicutes...Erysipelotrichia...Erysipelotrichales...Erysipelotrichaceae...Solobacterium	106.743
Bacteria...Firmicutes...Clostridia...Clostridiales...Peptoniphilaceae...Anaerococcus	102.034
Bacteria...Firmicutes...Clostridia...Clostridiales...Clostridiales.Family.XIII.Incertae.Sedis...Mogibacterium	95.4633
Bacteria...Actinobacteria...Actinobacteria...Bifidobacteriales...Bifidobacteriaceae...Gardnerella	91.0993
Bacteria...Firmicutes...Clostridia...Clostridiales...Lachnospiraceae...Lachnoclostridium	86.9777
Bacteria...Proteobacteria...Alphaproteobacteria...Sphingomonadales...Unknown...Unknown	80.181
Bacteria...Verrucomicrobia...Opitutae...Opitutales...Unclassified...Unclassified	79.935
Bacteria...Proteobacteria...Gammaproteobacteria...Alteromonadales...Pseudoalteromonadaceae...Pseudoalteromonas	78.7625
Bacteria...Bacteroidetes...Bacteroidia...Bacteroidales...Porphyromonadaceae...Parabacteroides	73.5317
Bacteria...Firmicutes...Bacilli...Lactobacillales...Streptococcaceae...Lactococcus	58.1267
Bacteria...Proteobacteria...Alphaproteobacteria...Rhizobiales...Methylobacteriaceae...Methylobacterium	56.8482
Bacteria...Bacteroidetes...Bacteroidia...Unknown...Unknown...Unknown	53.2154
Bacteria...Proteobacteria...Alphaproteobacteria...Sphingomonadales...Sphingomonadaceae...Novosphingobium	53.0384
Bacteria...Fusobacteria...Fusobacteriia...Fusobacteriales...Leptotrichiaceae...Unknown	51.0531
Bacteria...Proteobacteria...Betaproteobacteria...Neisseriales...Unknown...Unknown	47.6235
Bacteria...Firmicutes...Bacilli...Lactobacillales...Leuconostocaceae...Leuconostoc	44.6886
Bacteria...Spirochaetes...Unclassified...Unclassified...Unclassified...Unclassified	44.658
Bacteria...Actinobacteria...Actinobacteria...Coriobacteriales...Coriobacteriaceae...Olsenella	44.4998
Bacteria...Proteobacteria...Deltaproteobacteria...Unknown...Unknown...Unknown	44.0014
Bacteria...Firmicutes...Erysipelotrichia...Erysipelotrichales...Unclassified...Unclassified	39.0629
Bacteria...Firmicutes...Erysipelotrichia...Erysipelotrichales...Erysipelotrichaceae...Erysipelatoclostridium	37.7805
Bacteria...Firmicutes...Bacilli...Lactobacillales...Aerococcaceae...Aerococcus	37.0026
Bacteria...Firmicutes...Bacilli...Bacillales...Pasteuriaceae...Pasteuria	31.97
Bacteria...Firmicutes...Clostridia...Clostridiales...Peptoniphilaceae...Parvimonas	30.5485
Bacteria...Firmicutes...Clostridia...Clostridiales...Peptostreptococcaceae...Filifactor	28.503
Bacteria...Bacteroidetes...Flavobacteriia...Flavobacteriales...Flavobacteriaceae...Capnocytophaga	27.4207
Bacteria...Bacteroidetes...Bacteroidia...Bacteroidales...Porphyromonadaceae...Porphyromonas	27.114
Bacteria...Proteobacteria...Gammaproteobacteria...Pseudomonadales...Unknown...Unknown	22.7162
Bacteria...Proteobacteria...Epsilonproteobacteria...Campylobacterales...Helicobacteraceae...Sulfuricurvum	21.7079
Bacteria...Actinobacteria...Actinobacteria...Coriobacteriales...Coriobacteriaceae...Eggerthella	19.4594
Bacteria...Bacteroidetes...Bacteroidia...Bacteroidales...Prevotellaceae...Alloprevotella	17.8505
Bacteria...Proteobacteria...Betaproteobacteria...Burkholderiales...Burkholderiaceae...Lautropia	17.4198
Bacteria...Firmicutes...Clostridia...Clostridiales...Lachnospiraceae...Shuttleworthia	17.0776
Bacteria...Firmicutes...Bacilli...Bacillales...Bacillaceae...Bacillus	16.2834
Bacteria...Spirochaetes...Spirochaetia...Unclassified...Unclassified...Unclassified	16.1014
Bacteria...Actinobacteria...Actinobacteria...Coriobacteriales...Coriobacteriaceae...Cryptobacterium	15.6623
Bacteria...Proteobacteria...Alphaproteobacteria...Rhodospirillales...Unknown...Unknown	15.6579
Bacteria...Proteobacteria...Betaproteobacteria...Rhodocyclales...Unknown...Unknown	15.4051
Bacteria...Proteobacteria...Alphaproteobacteria...Unclassified...Unclassified...Unclassified	14.3208
Bacteria...Synergistetes...Synergistia...Synergistales...Synergistaceae...Synergistes	14.2368
Bacteria...Firmicutes...Clostridia...Clostridiales...Peptococcaceae...Peptococcus	13.8777
Bacteria...Proteobacteria...Deltaproteobacteria...Myxococcales...Polyangiaceae...Byssovorax	13.3238
Bacteria...Proteobacteria...Deltaproteobacteria...Desulfuromonadales...Geobacteraceae...Geobacter	13.2493
Bacteria...Firmicutes...Clostridia...Clostridiales...Ruminococcaceae...Ruminococcus	12.5472
Bacteria...Bacteroidetes...Bacteroidia...Bacteroidales...Porphyromonadaceae...Tannerella	12.4908
Bacteria...Firmicutes...Negativicutes...Selenomonadales...Unknown...Unknown	12.0136
Bacteria...Proteobacteria...Gammaproteobacteria...Pseudomonadales...Moraxellaceae...Acinetobacter	11.9408
Bacteria...Bacteroidetes...Bacteroidia...Bacteroidales...Prolixibacteraceae...Unknown	11.0721
Bacteria...Verrucomicrobia...Verrucomicrobiae...Unclassified...Unclassified...Unclassified	10.9987
Bacteria...Firmicutes...Erysipelotrichia...Erysipelotrichales...Erysipelotrichaceae...Catenibacterium	10.7947
Bacteria...Synergistetes...Synergistia...Unknown...Unknown...Unknown	10.7033
Bacteria...Verrucomicrobia...Unclassified...Unclassified...Unclassified...Unclassified	9.10658
Bacteria...Chloroflexi...Unclassified...Unclassified...Unclassified...Unclassified	8.82651
Bacteria...Actinobacteria...Unclassified...Unclassified...Unclassified...Unclassified	8.79988
Bacteria...Firmicutes...Clostridia...Clostridiales...Eubacteriaceae...Eubacterium	8.30651
Bacteria...Firmicutes...Clostridia...Clostridiales...Eubacteriaceae...Acetobacterium	6.94708
Bacteria...Bacteroidetes...Sphingobacteriia...Sphingobacteriales...Unclassified...Unclassified	6.94092
Bacteria...Proteobacteria...Unknown...Unknown...Unknown...Unknown	6.89131
Bacteria...Firmicutes...Clostridia...Clostridiales...Lachnospiraceae...Anaerostipes	6.82832
Bacteria...Bacteroidetes...Bacteroidia...Bacteroidales...Unclassified...Phocaeicola	6.79153
Bacteria...Proteobacteria...Alphaproteobacteria...Caulobacterales...Caulobacteraceae...Brevundimonas	6.69983
Bacteria...Actinobacteria...Unknown...Unknown...Unknown...Unknown	6.6803
Bacteria...Proteobacteria...Alphaproteobacteria...Rhizobiales...Rhizobiaceae...Rhizobium	6.34395
Bacteria...Acidobacteria...Unknown...Unknown...Unknown...Unknown	6.14815
Bacteria...Proteobacteria...Gammaproteobacteria...Alteromonadales...Shewanellaceae...Shewanella	5.73963
Bacteria...Firmicutes...Negativicutes...Selenomonadales...Acidaminococcaceae...Acidaminococcus	5.16148
Bacteria...Proteobacteria...Deltaproteobacteria...Syntrophobacterales...Syntrophaceae...Unknown	5.00763
Bacteria...Proteobacteria...Alphaproteobacteria...Rhodospirillales...Acetobacteraceae...Unknown	4.73148
Bacteria...Proteobacteria...Alphaproteobacteria...Rhodospirillales...Rhodospirillaceae...Azospirillum	4.57093
Bacteria...Proteobacteria...Alphaproteobacteria...Rhizobiales...Rhizobiaceae...Ensifer	4.53501
Bacteria...Proteobacteria...Deltaproteobacteria...Desulfobacterales...Desulfobulbaceae...Desulfobulbus	4.43163
Bacteria...Firmicutes...Bacilli...Bacillales...Planococcaceae...Planomicrobium	4.34295
Bacteria...Cyanobacteria...Unclassified...Chroococcales...Unclassified...Cyanobacterium	4.28528
Bacteria...Fusobacteria...Fusobacteriia...Fusobacteriales...Fusobacteriaceae...Unknown	4.05143
Bacteria...Acidobacteria...Acidobacteriia...Unknown...Unknown...Unknown	3.67717
Bacteria...Proteobacteria...Betaproteobacteria...Rhodocyclales...Unclassified...Unclassified	3.62108
Bacteria...Proteobacteria...Gammaproteobacteria...Pseudomonadales...Moraxellaceae...Psychrobacter	3.58261
Bacteria...Proteobacteria...Deltaproteobacteria...Desulfovibrionales...Unknown...Unknown	3.52603
Bacteria...Proteobacteria...Gammaproteobacteria...Aeromonadales...Aeromonadaceae...Aeromonas	3.47153
Bacteria...Bacteroidetes...Cytophagia...Cytophagales...Cytophagaceae...Unknown	3.14793
Bacteria...Proteobacteria...Gammaproteobacteria...Methylococcales...Methylococcaceae...Unknown	3.13609
Bacteria...Proteobacteria...Gammaproteobacteria...Vibrionales...Vibrionaceae...Photobacterium	3.03577
Bacteria...Proteobacteria...Alphaproteobacteria...Rhodobacterales...Rhodobacteraceae...Rhodobacter	2.87078
Bacteria...Firmicutes...Clostridia...Clostridiales...Lachnospiraceae...Roseburia	2.55358
Bacteria...Proteobacteria...Deltaproteobacteria...Desulfobacterales...Desulfobulbaceae...Desulfocapsa	2.40565
Bacteria...Firmicutes...Clostridia...Clostridiales...Unclassified...Flavonifractor	2.32401
Bacteria...Proteobacteria...Gammaproteobacteria...Pseudomonadales...Moraxellaceae...Moraxella	2.06864
Bacteria...Proteobacteria...Betaproteobacteria...Burkholderiales...Burkholderiaceae...Cupriavidus	1.93481
Bacteria...Proteobacteria...Deltaproteobacteria...Desulfovibrionales...Desulfovibrionaceae...Desulfovibrio	1.91533
Bacteria...Proteobacteria...Alphaproteobacteria...Rhodobacterales...Unknown...Unknown	1.80727
Bacteria...Bacteroidetes...Flavobacteriia...Flavobacteriales...Unknown...Unknown	1.7981
Bacteria...Actinobacteria...Actinobacteria...Unclassified...Unclassified...Unclassified	1.79045
Bacteria...Proteobacteria...Deltaproteobacteria...Unclassified...Unclassified...Unclassified	1.7826
Bacteria...Proteobacteria...Alphaproteobacteria...Rhizobiales...Unknown...Unknown	1.77543
Bacteria...Actinobacteria...Actinobacteria...Actinomycetales...Intrasporangiaceae...Unknown	1.73848
Bacteria...Proteobacteria...Gammaproteobacteria...Vibrionales...Vibrionaceae...Unknown	1.71906
Bacteria...Proteobacteria...Alphaproteobacteria...Rhizobiales...Hyphomicrobiaceae...Devosia	1.59923
Bacteria...Firmicutes...Erysipelotrichia...Erysipelotrichales...Unknown...Unknown	1.54563
Bacteria...Bacteroidetes...Bacteroidia...Bacteroidales...Prevotellaceae...Unknown	1.45718
Archaea...Euryarchaeota...Methanobacteria...Methanobacteriales...Methanobacteriaceae...Methanobacterium	1.44178
Bacteria...Chloroflexi...Anaerolineae...Anaerolineales...Anaerolineaceae...Bellilinea	1.41655
Bacteria...Proteobacteria...Gammaproteobacteria...Cardiobacteriales...Cardiobacteriaceae...Cardiobacterium	1.37892
Bacteria...Proteobacteria...Gammaproteobacteria...Vibrionales...Vibrionaceae...Vibrio	1.36979
Bacteria...Actinobacteria...Actinobacteria...Coriobacteriales...Unclassified...Unclassified	1.34673
Bacteria...Planctomycetes...Planctomycetia...Planctomycetales...Unknown...Unknown	1.29961
Bacteria...Firmicutes...Bacilli...Bacillales...Alicyclobacillaceae...Effusibacillus	1.15761
Bacteria...Proteobacteria...Alphaproteobacteria...Caulobacterales...Unknown...Unknown	1.07378
Bacteria...Proteobacteria...Epsilonproteobacteria...Campylobacterales...Helicobacteraceae...Helicobacter	1.02324
Bacteria...Actinobacteria...Actinobacteria...Coriobacteriales...Coriobacteriaceae...Adlercreutzia	0.947222
Bacteria...Bacteroidetes...Bacteroidia...Bacteroidales...Porphyromonadaceae...Barnesiella	0.896574
Bacteria...Firmicutes...Bacilli...Lactobacillales...Carnobacteriaceae...Unknown	0.866605
Bacteria...Deinococcus.Thermus...Deinococci...Deinococcales...Unknown...Unknown	0.839331
Bacteria...Acidobacteria...Acidobacteriia...Acidobacteriales...Unknown...Unknown	0.788689
Bacteria...Proteobacteria...Deltaproteobacteria...Syntrophobacterales...Syntrophorhabdaceae...Syntrophorhabdus	0.760192
Bacteria...Proteobacteria...Gammaproteobacteria...Xanthomonadales...Sinobacteraceae...Steroidobacter	0.710616
Bacteria...Bacteroidetes...Flavobacteriia...Flavobacteriales...Cryomorphaceae...Fluviicola	0.706119
Bacteria...Acidobacteria...Acidobacteriia...Acidobacteriales...Acidobacteriaceae...Acidobacterium	0.705655
Bacteria...Bacteroidetes...Flavobacteriia...Unclassified...Unclassified...Unclassified	0.6534
Bacteria...Bacteroidetes...Cytophagia...Cytophagales...Unknown...Unknown	0.633361
Bacteria...Planctomycetes...Planctomycetia...Planctomycetales...Unclassified...Unclassified	0.624021
Bacteria...Proteobacteria...Gammaproteobacteria...Chromatiales...Unknown...Unknown	0.610678
Bacteria...Verrucomicrobia...Verrucomicrobiae...Verrucomicrobiales...Verrucomicrobiaceae...Prosthecobacter	0.593465
Bacteria...Verrucomicrobia...Unknown...Unknown...Unknown...Unknown	0.56947
Bacteria...Gemmatimonadetes...Gemmatimonadetes...Gemmatimonadales...Gemmatimonadaceae...Gemmatimonas	0.556443
Bacteria...Verrucomicrobia...Verrucomicrobiae...Verrucomicrobiales...Unclassified...Unclassified	0.551167
Bacteria...Firmicutes...Clostridia...Clostridiales...Syntrophomonadaceae...Dethiobacter	0.54519
Bacteria...Gemmatimonadetes...Gemmatimonadetes...Unclassified...Unclassified...Unclassified	0.544399
Bacteria...Firmicutes...Unclassified...Unclassified...Unclassified...Unclassified	0.531979
Bacteria...Chloroflexi...Unknown...Unknown...Unknown...Unknown	0.481182
Bacteria...Firmicutes...Clostridia...Clostridiales...Unclassified...Unknown	0.464303
Bacteria...Firmicutes...Bacilli...Lactobacillales...Carnobacteriaceae...Dolosigranulum	0.430211
Bacteria...Proteobacteria...Alphaproteobacteria...Rhodospirillales...Unclassified...Unclassified	0.390514
Bacteria...Proteobacteria...Alphaproteobacteria...Rhizobiales...Hyphomicrobiaceae...Hyphomicrobium	0.360653
Bacteria...Proteobacteria...Gammaproteobacteria...Xanthomonadales...Sinobacteraceae...Nevskia	0.353365
Bacteria...Proteobacteria...Deltaproteobacteria...Desulfobacterales...Unknown...Unknown	0.34081
Bacteria...Proteobacteria...Gammaproteobacteria...Oceanospirillales...Halomonadaceae...Halomonas	0.321796
Bacteria...Proteobacteria...Alphaproteobacteria...Sphingomonadales...Unclassified...Unclassified	0.306007
Bacteria...Actinobacteria...Actinobacteria...Actinomycetales...Dermabacteraceae...Brachybacterium	0.274145
Bacteria...Bacteroidetes...Bacteroidia...Bacteroidales...Porphyromonadaceae...Butyricimonas	0.255444
Bacteria...Proteobacteria...Gammaproteobacteria...Xanthomonadales...Xanthomonadaceae...Unknown	0.168043
Bacteria...Actinobacteria...Actinobacteria...Actinomycetales...Microbacteriaceae...Unknown	0.164485
Bacteria...Verrucomicrobia...Verrucomicrobiae...Verrucomicrobiales...Verrucomicrobia.subdivision.3...Pedosphaera	0.129343
Bacteria...Actinobacteria...Actinobacteria...Actinomycetales...Nocardiaceae...Rhodococcus	0.121083
Bacteria...Proteobacteria...Deltaproteobacteria...Myxococcales...Polyangiaceae...Aetherobacter	0.120714
Bacteria...Firmicutes...Negativicutes...Selenomonadales...Veillonellaceae...Sporomusa	0.10519
Bacteria...Acidobacteria...Unclassified...Unclassified...Unclassified...Thermoanaerobaculum	0.0920556
Bacteria...Planctomycetes...Planctomycetia...Planctomycetales...Planctomycetaceae...Planctomyces	0.0896
Bacteria...Acidobacteria...Acidobacteriia...Unclassified...Unclassified...Unclassified	0.0816667
Bacteria...Actinobacteria...Actinobacteria...Actinomycetales...Pseudonocardiaceae...Amycolatopsis	0.0816667
Bacteria...Spirochaetes...Spirochaetia...Spirochaetales...Leptospiraceae...Turneriella	0.0816667
Bacteria...Verrucomicrobia...Verrucomicrobiae...Verrucomicrobiales...Verrucomicrobiaceae...Verrucomicrobium	0.0813616
Bacteria...Proteobacteria...Deltaproteobacteria...Myxococcales...Anaeromyxobacteraceae...Anaeromyxobacter	0.078
Bacteria...Actinobacteria...Actinobacteria...Actinomycetales...Mycobacteriaceae...Mycobacterium	0.0714762
Bacteria...Proteobacteria...Gammaproteobacteria...Legionellales...Coxiellaceae...Aquicella	0.0704167
Bacteria...Proteobacteria...Unclassified...Unclassified...Unclassified...Unclassified	0.0666667
Bacteria...Spirochaetes...Unknown...Unknown...Unknown...Unknown	0.0647885
Bacteria...Proteobacteria...Gammaproteobacteria...Xanthomonadales...Unknown...Unknown	0.0621212
Bacteria...Actinobacteria...Actinobacteria...Acidimicrobiales...Acidimicrobiaceae...Ferrimicrobium	0.059947
Bacteria...Proteobacteria...Alphaproteobacteria...Caulobacterales...Caulobacteraceae...Caulobacter	0.0598869
Bacteria...Proteobacteria...Deltaproteobacteria...Myxococcales...Cystobacteraceae...Unknown	0.0582424
Bacteria...Proteobacteria...Gammaproteobacteria...Chromatiales...Ectothiorhodospiraceae...Unknown	0.0428571
Bacteria...Bacteroidetes...Cytophagia...Cytophagales...Cytophagaceae...Flexibacter	0.0308571
Bacteria...Spirochaetes...Spirochaetia...Spirochaetales...Spirochaetaceae...Spirochaeta	0.0178571
Bacteria...Actinobacteria...Actinobacteria...Coriobacteriales...Coriobacteriaceae...Collinsella	0.0178571
Bacteria...Firmicutes...Erysipelotrichia...Erysipelotrichales...Erysipelotrichaceae...Bulleidia	0.0084375
Bacteria...Tenericutes...Mollicutes...Unclassified...Unclassified...Unclassified	0.0054
Bacteria...Proteobacteria...Deltaproteobacteria...Myxococcales...Unclassified...Unclassified	0.00375
Bacteria...Actinobacteria...Actinobacteria...Rubrobacterales...Rubrobacteraceae...Rubrobacter	3.45057e-16
Bacteria...Firmicutes...Clostridia...Clostridiales...Lachnospiraceae...Tyzzerella	2.40696e-16
Bacteria...Proteobacteria...Betaproteobacteria...Burkholderiales...Alcaligenaceae...Achromobacter	1.8785e-16
Bacteria...Firmicutes...Bacilli...Bacillales...Thermoactinomycetaceae...Unknown	1.55875e-16
Bacteria...Proteobacteria...Betaproteobacteria...Burkholderiales...Sutterellaceae...Sutterella	9.52571e-17
Bacteria...Proteobacteria...Deltaproteobacteria...Desulfobacterales...Unclassified...Unclassified	8.72635e-17
Bacteria...Verrucomicrobia...Verrucomicrobiae...Verrucomicrobiales...Unknown...Unknown	1.31561e-17
Archaea...Thaumarchaeota...Unclassified...Nitrososphaerales...Nitrososphaeraceae...Nitrososphaera	0
Bacteria...Acidobacteria...Holophagae...Holophagales...Unknown...Unknown	0
Bacteria...Acidobacteria...Unclassified...Unclassified...Unclassified...Unclassified	0
Bacteria...Actinobacteria...Actinobacteria...Acidimicrobiales...Acidimicrobiaceae...Aciditerrimonas	0
Bacteria...Actinobacteria...Actinobacteria...Acidimicrobiales...Acidimicrobiaceae...Ilumatobacter	0
Bacteria...Actinobacteria...Actinobacteria...Acidimicrobiales...Unknown...Unknown	0
Bacteria...Actinobacteria...Actinobacteria...Actinomycetales...Cellulomonadaceae...Cellulomonas	0
Bacteria...Actinobacteria...Actinobacteria...Actinomycetales...Gordoniaceae...Gordonia	0
Bacteria...Actinobacteria...Actinobacteria...Actinomycetales...Microbacteriaceae...Agromyces	0
Bacteria...Actinobacteria...Actinobacteria...Actinomycetales...Micromonosporaceae...Unknown	0
Bacteria...Actinobacteria...Actinobacteria...Actinomycetales...Nocardioidaceae...Kribbella	0
Bacteria...Actinobacteria...Actinobacteria...Actinomycetales...Nocardioidaceae...Nocardioides	0
Bacteria...Actinobacteria...Actinobacteria...Actinomycetales...Streptomycetaceae...Streptomyces	0
Bacteria...Actinobacteria...Thermoleophilia...Thermoleophilales...Unclassified...Unclassified	0
Bacteria...Aquificae...Unclassified...Unclassified...Unclassified...Unclassified	0
Bacteria...Bacteroidetes...Flavobacteriia...Flavobacteriales...Flavobacteriaceae...Empedobacter	0
Bacteria...Bacteroidetes...Sphingobacteriia...Unknown...Unknown...Unknown	0
Bacteria...Chloroflexi...Caldilineae...Caldilineales...Unclassified...Unclassified	0
Bacteria...Chloroflexi...Chloroflexia...Chloroflexales...Chloroflexaceae...Chloroflexus	0
Bacteria...Chloroflexi...Chloroflexia...Chloroflexales...Unclassified...Unclassified	0
Bacteria...Firmicutes...Bacilli...Bacillales...Bacillaceae...Unknown	0
Bacteria...Firmicutes...Bacilli...Unclassified...Unclassified...Unclassified	0
Bacteria...Firmicutes...Clostridia...Clostridiales...Lachnospiraceae...Butyrivibrio	0
Bacteria...Firmicutes...Clostridia...Clostridiales...Peptococcaceae...Desulfosporosinus	0
Bacteria...Firmicutes...Clostridia...Natranaerobiales...Natranaerobiaceae...Natranaerobius	0
Bacteria...Nitrospirae...Nitrospira...Nitrospirales...Nitrospiraceae...Nitrospira	0
Bacteria...Planctomycetes...Planctomycetia...Unclassified...Unclassified...Unclassified	0
Bacteria...Planctomycetes...Planctomycetia...Unknown...Unknown...Unknown	0
Bacteria...Planctomycetes...Unclassified...Unclassified...Unclassified...Unclassified	0
Bacteria...Planctomycetes...Unknown...Unknown...Unknown...Unknown	0
Bacteria...Proteobacteria...Alphaproteobacteria...Caulobacterales...Caulobacteraceae...Phenylobacterium	0
Bacteria...Proteobacteria...Alphaproteobacteria...Rhizobiales...Hyphomicrobiaceae...Unknown	0
Bacteria...Proteobacteria...Alphaproteobacteria...Rhizobiales...Methylobacteriaceae...Unknown	0
Bacteria...Proteobacteria...Alphaproteobacteria...Sphingomonadales...Sphingomonadaceae...Unknown	0
Bacteria...Proteobacteria...Betaproteobacteria...Neisseriales...Chromobacteriaceae...Unknown	0
Bacteria...Proteobacteria...Betaproteobacteria...Nitrosomonadales...Nitrosomonadaceae...Nitrosovibrio	0
Bacteria...Proteobacteria...Deltaproteobacteria...Bdellovibrionales...Bdellovibrionaceae...Bdellovibrio	0
Bacteria...Proteobacteria...Deltaproteobacteria...Myxococcales...Kofleriaceae...Haliangium	0
Bacteria...Proteobacteria...Deltaproteobacteria...Myxococcales...Polyangiaceae...Chondromyces	0
Bacteria...Proteobacteria...Deltaproteobacteria...Syntrophobacterales...Unclassified...Unclassified	0
Bacteria...Proteobacteria...Deltaproteobacteria...Syntrophobacterales...Unknown...Unknown	0
Bacteria...Proteobacteria...Gammaproteobacteria...Enterobacteriales...Enterobacteriaceae...Klebsiella	0
Bacteria...Proteobacteria...Gammaproteobacteria...Legionellales...Coxiellaceae...Rickettsiella	0
Bacteria...Proteobacteria...Gammaproteobacteria...Methylococcales...Methylococcaceae...Methylobacter	0
Bacteria...Proteobacteria...Gammaproteobacteria...Methylococcales...Unknown...Unknown	0
Bacteria...Proteobacteria...Gammaproteobacteria...Pseudomonadales...Moraxellaceae...Unknown	0
Bacteria...Proteobacteria...Gammaproteobacteria...Thiotrichales...Thiotrichaceae...Beggiatoa	0
Bacteria...Proteobacteria...Gammaproteobacteria...Xanthomonadales...Xanthomonadaceae...Lysobacter	0
Bacteria...Verrucomicrobia...Opitutae...Opitutales...Unknown...Unknown	0
Bacteria...Verrucomicrobia...Verrucomicrobiae...Unknown...Unknown...Unknown	0

## Sheet: familyimpmodel
Model:
Call:
randomForest(x = fam[, 3:225], y = fam$PMI..hrs.)
Type of random forest: regression
Number of trees: 500
No. of variables tried at each split: 74
Mean of squared residuals: 2668.668
% Var explained: 20.88

## Sheet: familyimp
Variable	IncNodePurity
Bacteria...Firmicutes...Clostridia...Clostridiales...Clostridiaceae	60356.1
Bacteria...Actinobacteria...Actinobacteria...Coriobacteriales...Unknown	20527
Bacteria...Bacteroidetes...Flavobacteriia...Flavobacteriales...Flavobacteriaceae	11286.9
Bacteria...Firmicutes...Clostridia...Clostridiales...Unknown	10877.7
Bacteria...Bacteroidetes...Bacteroidia...Bacteroidales...Rikenellaceae	10734.5
Bacteria...Bacteroidetes...Sphingobacteriia...Sphingobacteriales...Sphingobacteriaceae	7002.27
Bacteria...Acidobacteria...Solibacteres...Solibacterales...Solibacteraceae	6785.77
Bacteria...Firmicutes...Negativicutes...Selenomonadales...Veillonellaceae	4497.14
Organ	4186.49
Bacteria...Firmicutes...Clostridia...Clostridiales...Peptoniphilaceae	3939.33
Bacteria...Firmicutes...Clostridia...Unclassified...Unclassified	3859.86
Bacteria...Actinobacteria...Actinobacteria...Bifidobacteriales...Bifidobacteriaceae	3355.62
Bacteria...Proteobacteria...Betaproteobacteria...Burkholderiales...Unknown	3213.46
Bacteria...Proteobacteria...Gammaproteobacteria...Enterobacteriales...Enterobacteriaceae	2947.67
Bacteria...Actinobacteria...Actinobacteria...Actinomycetales...Micrococcaceae	2747.85
Bacteria...Bacteroidetes...Bacteroidia...Bacteroidales...Bacteroidaceae	2378.76
Bacteria...Actinobacteria...Actinobacteria...Actinomycetales...Unknown	2110.21
Bacteria...Proteobacteria...Alphaproteobacteria...Rhizobiales...Bradyrhizobiaceae	1797.55
Bacteria...Fusobacteria...Fusobacteriia...Fusobacteriales...Fusobacteriaceae	1776.03
Bacteria...Proteobacteria...Gammaproteobacteria...Pseudomonadales...Pseudomonadaceae	1489.87
Bacteria...Firmicutes...Bacilli...Lactobacillales...Lactobacillaceae	1467.25
Bacteria...Proteobacteria...Betaproteobacteria...Burkholderiales...Comamonadaceae	1344.12
Bacteria...Firmicutes...Bacilli...Lactobacillales...Streptococcaceae	1322.6
Bacteria...Bacteroidetes...Bacteroidia...Bacteroidales...Prevotellaceae	1307.6
Bacteria...Unknown...Unknown...Unknown...Unknown	1194.39
Bacteria...Firmicutes...Bacilli...Lactobacillales...Carnobacteriaceae	1178.06
No.Hit...No.Hit...No.Hit...No.Hit...No.Hit	1152.4
Bacteria...Firmicutes...Clostridia...Clostridiales...Lachnospiraceae	1146.91
Bacteria...Actinobacteria...Actinobacteria...Coriobacteriales...Coriobacteriaceae	1118.89
Bacteria...Proteobacteria...Betaproteobacteria...Burkholderiales...Unclassified	1091.34
Bacteria...Firmicutes...Bacilli...Lactobacillales...Enterococcaceae	1031.02
Bacteria...Firmicutes...Clostridia...Clostridiales...Peptostreptococcaceae	999.07
Bacteria...Actinobacteria...Actinobacteria...Actinomycetales...Actinomycetaceae	976.844
Sex	950.103
Bacteria...Firmicutes...Clostridia...Unknown...Unknown	790.29
Bacteria...Firmicutes...Bacilli...Lactobacillales...Unknown	762.749
Bacteria...Proteobacteria...Betaproteobacteria...Unknown...Unknown	753.827
Bacteria...Firmicutes...Negativicutes...Selenomonadales...Unclassified	652.982
Bacteria...Verrucomicrobia...Verrucomicrobiae...Verrucomicrobiales...Verrucomicrobiaceae	608.296
Bacteria...Bacteroidetes...Bacteroidia...Bacteroidales...Unclassified	590.523
Bacteria...Firmicutes...Clostridia...Clostridiales...Ruminococcaceae	584.168
Bacteria...Firmicutes...Bacilli...Unknown...Unknown	562.367
Bacteria...Firmicutes...Bacilli...Bacillales...Staphylococcaceae	552.068
Bacteria...Firmicutes...Unknown...Unknown...Unknown	540.857
Bacteria...Proteobacteria...Alphaproteobacteria...Unknown...Unknown	526.934
Bacteria...Fusobacteria...Fusobacteriia...Fusobacteriales...Leptotrichiaceae	472.772
Bacteria...Firmicutes...Clostridia...Clostridiales...Unclassified	451.666
Bacteria...Proteobacteria...Gammaproteobacteria...Pasteurellales...Pasteurellaceae	429.679
Bacteria...Proteobacteria...Betaproteobacteria...Burkholderiales...Oxalobacteraceae	356.89
Bacteria...Firmicutes...Erysipelotrichia...Erysipelotrichales...Erysipelotrichaceae	354.951
Bacteria...Bacteroidetes...Bacteroidia...Bacteroidales...Porphyromonadaceae	345.974
Bacteria...Actinobacteria...Actinobacteria...Actinomycetales...Corynebacteriaceae	341.196
Archaea...Euryarchaeota...Methanobacteria...Methanobacteriales...Methanobacteriaceae	334.95
Bacteria...Proteobacteria...Gammaproteobacteria...Xanthomonadales...Xanthomonadaceae	326.425
Bacteria...Proteobacteria...Betaproteobacteria...Unclassified...Unclassified	277.776
Bacteria...Bacteroidetes...Bacteroidia...Bacteroidales...Unknown	276.812
Bacteria...Acidobacteria...Acidobacteriia...Unknown...Unknown	276.292
Bacteria...Bacteroidetes...Unknown...Unknown...Unknown	270.557
Bacteria...Proteobacteria...Deltaproteobacteria...Unknown...Unknown	264.428
Bacteria...Proteobacteria...Gammaproteobacteria...Unknown...Unknown	244.626
Bacteria...Proteobacteria...Alphaproteobacteria...Sphingomonadales...Unknown	237.643
Bacteria...Proteobacteria...Deltaproteobacteria...Desulfuromonadales...Unknown	226.535
Bacteria...Actinobacteria...Actinobacteria...Unknown...Unknown	209.845
Bacteria...Firmicutes...Clostridia...Clostridiales...Eubacteriaceae	201.354
Bacteria...Tenericutes...Mollicutes...Mycoplasmatales...Mycoplasmataceae	199.565
Bacteria...Bacteroidetes...Unclassified...Unclassified...Unclassified	195.795
Bacteria...Proteobacteria...Betaproteobacteria...Neisseriales...Neisseriaceae	182.667
Bacteria...Cyanobacteria...Unclassified...Oscillatoriales...Unclassified	174.991
Bacteria...Spirochaetes...Spirochaetia...Spirochaetales...Spirochaetaceae	170.186
Bacteria...Proteobacteria...Deltaproteobacteria...Desulfovibrionales...Desulfovibrionaceae	164.167
Bacteria...Proteobacteria...Gammaproteobacteria...Pseudomonadales...Moraxellaceae	162.548
Bacteria...Proteobacteria...Epsilonproteobacteria...Campylobacterales...Campylobacteraceae	156.675
Bacteria...Acidobacteria...Acidobacteriia...Acidobacteriales...Unclassified	153.324
Bacteria...Proteobacteria...Deltaproteobacteria...Desulfovibrionales...Unknown	151.076
Bacteria...Proteobacteria...Alphaproteobacteria...Rhizobiales...Unknown	149.579
Bacteria...Proteobacteria...Betaproteobacteria...Burkholderiales...Burkholderiaceae	133.49
Bacteria...Proteobacteria...Alphaproteobacteria...Rhodobacterales...Rhodobacteraceae	129.183
Bacteria...Firmicutes...Clostridia...Clostridiales...Clostridiales.Family.XIII.Incertae.Sedis	127.607
Bacteria...Proteobacteria...Alphaproteobacteria...Rhizobiales...Methylobacteriaceae	127.282
Bacteria...Verrucomicrobia...Opitutae...Opitutales...Unknown	127.106
Bacteria...Actinobacteria...Actinobacteria...Acidimicrobiales...Acidimicrobiaceae	112.062
Bacteria...Proteobacteria...Betaproteobacteria...Rhodocyclales...Unknown	101.802
Bacteria...Proteobacteria...Alphaproteobacteria...Sphingomonadales...Sphingomonadaceae	101.43
Bacteria...Acidobacteria...Unknown...Unknown...Unknown	88.1312
Bacteria...Bacteroidetes...Sphingobacteriia...Unknown...Unknown	83.9317
Bacteria...Actinobacteria...Unknown...Unknown...Unknown	82.5069
Bacteria...Firmicutes...Bacilli...Bacillales...Pasteuriaceae	77.7513
Bacteria...Firmicutes...Bacilli...Lactobacillales...Leuconostocaceae	67.2619
Bacteria...Firmicutes...Bacilli...Lactobacillales...Aerococcaceae	64.5589
Bacteria...Proteobacteria...Alphaproteobacteria...Rhodobacterales...Unknown	59.6674
Bacteria...Bacteroidetes...Bacteroidia...Unknown...Unknown	52.6891
Bacteria...Firmicutes...Erysipelotrichia...Erysipelotrichales...Unclassified	50.0626
Bacteria...Proteobacteria...Gammaproteobacteria...Pseudomonadales...Unknown	43.8832
Bacteria...Proteobacteria...Deltaproteobacteria...Desulfobacterales...Unclassified	43.4873
Bacteria...Proteobacteria...Betaproteobacteria...Neisseriales...Unknown	42.3471
Bacteria...Proteobacteria...Alphaproteobacteria...Rhodospirillales...Rhodospirillaceae	41.4698
Bacteria...Proteobacteria...Alphaproteobacteria...Unclassified...Unclassified	40.2046
Bacteria...Proteobacteria...Gammaproteobacteria...Alteromonadales...Pseudoalteromonadaceae	39.6542
Bacteria...Synergistetes...Synergistia...Unknown...Unknown	37.1438
Bacteria...Spirochaetes...Unclassified...Unclassified...Unclassified	35.3481
Bacteria...Firmicutes...Negativicutes...Selenomonadales...Acidaminococcaceae	34.9575
Bacteria...Proteobacteria...Deltaproteobacteria...Myxococcales...Unknown	34.2506
Bacteria...Unclassified...Unclassified...Unclassified...Unclassified	32.5898
Bacteria...Proteobacteria...Epsilonproteobacteria...Campylobacterales...Helicobacteraceae	31.1837
Bacteria...Verrucomicrobia...Unclassified...Unclassified...Unclassified	27.2962
Bacteria...Firmicutes...Bacilli...Bacillales...Bacillaceae	26.1665
Bacteria...Proteobacteria...Deltaproteobacteria...Desulfuromonadales...Geobacteraceae	22.7347
Bacteria...Actinobacteria...Actinobacteria...Actinomycetales...Intrasporangiaceae	21.1294
Bacteria...Bacteroidetes...Sphingobacteriia...Unclassified...Unclassified	19.3761
Bacteria...Proteobacteria...Betaproteobacteria...Rhodocyclales...Unclassified	16.9381
Bacteria...Proteobacteria...Deltaproteobacteria...Syntrophobacterales...Syntrophaceae	16.3238
Bacteria...Chloroflexi...Unclassified...Unclassified...Unclassified	16.2236
Bacteria...Actinobacteria...Actinobacteria...Actinomycetales...Microbacteriaceae	15.593
Bacteria...Proteobacteria...Gammaproteobacteria...Methylococcales...Methylococcaceae	14.8615
Bacteria...Bacteroidetes...Bacteroidia...Bacteroidales...Prolixibacteraceae	14.6013
Bacteria...Proteobacteria...Gammaproteobacteria...Cardiobacteriales...Cardiobacteriaceae	13.8137
Bacteria...Proteobacteria...Alphaproteobacteria...Rhizobiales...Rhizobiaceae	12.6669
Bacteria...Chloroflexi...Anaerolineae...Anaerolineales...Unknown	11.7135
Bacteria...Firmicutes...Negativicutes...Selenomonadales...Unknown	11.2688
Bacteria...Synergistetes...Synergistia...Synergistales...Synergistaceae	11.2263
Bacteria...Proteobacteria...Deltaproteobacteria...Unclassified...Unclassified	11.1254
Bacteria...Proteobacteria...Alphaproteobacteria...Caulobacterales...Caulobacteraceae	9.9878
Bacteria...Proteobacteria...Unknown...Unknown...Unknown	9.22008
Bacteria...Bacteroidetes...Flavobacteriia...Flavobacteriales...Unknown	8.72272
Bacteria...Cyanobacteria...Unclassified...Chroococcales...Unclassified	8.11319
Bacteria...Actinobacteria...Actinobacteria...Unclassified...Unclassified	7.91997
Bacteria...Firmicutes...Bacilli...Bacillales...Planococcaceae	7.82653
Bacteria...Verrucomicrobia...Verrucomicrobiae...Unclassified...Unclassified	7.7931
Bacteria...Acidobacteria...Holophagae...Holophagales...Holophagaceae	7.18319
Bacteria...Spirochaetes...Spirochaetia...Unclassified...Unclassified	7.06492
Bacteria...Firmicutes...Unclassified...Unclassified...Unclassified	6.3211
Bacteria...Tenericutes...Mollicutes...Unclassified...Unclassified	6.04031
Bacteria...Firmicutes...Clostridia...Clostridiales...Peptococcaceae	5.97425
Bacteria...Firmicutes...Erysipelotrichia...Erysipelotrichales...Unknown	5.54263
Bacteria...Bacteroidetes...Sphingobacteriia...Sphingobacteriales...Unclassified	5.47955
Bacteria...Proteobacteria...Alphaproteobacteria...Rhodospirillales...Unknown	5.40775
Bacteria...Proteobacteria...Deltaproteobacteria...Desulfobacterales...Desulfobulbaceae	5.14625
Bacteria...Chloroflexi...Anaerolineae...Anaerolineales...Anaerolineaceae	4.60702
Bacteria...Proteobacteria...Gammaproteobacteria...Aeromonadales...Aeromonadaceae	3.64393
Bacteria...Proteobacteria...Gammaproteobacteria...Vibrionales...Vibrionaceae	3.2367
Bacteria...Proteobacteria...Deltaproteobacteria...Myxococcales...Polyangiaceae	3.02761
Bacteria...Actinobacteria...Unclassified...Unclassified...Unclassified	2.98625
Bacteria...Spirochaetes...Unknown...Unknown...Unknown	2.95909
Bacteria...Bacteroidetes...Cytophagia...Cytophagales...Cytophagaceae	2.93322
Bacteria...Actinobacteria...Actinobacteria...Actinomycetales...Dermabacteraceae	2.57107
Bacteria...Proteobacteria...Alphaproteobacteria...Rhodospirillales...Acetobacteraceae	2.38329
Bacteria...Gemmatimonadetes...Gemmatimonadetes...Gemmatimonadales...Unclassified	2.08919
Bacteria...Actinobacteria...Actinobacteria...Coriobacteriales...Unclassified	1.96939
Bacteria...Verrucomicrobia...Verrucomicrobiae...Verrucomicrobiales...Unclassified	1.91556
Bacteria...Spirochaetes...Spirochaetia...Spirochaetales...Leptospiraceae	1.66652
Bacteria...Proteobacteria...Deltaproteobacteria...Syntrophobacterales...Syntrophorhabdaceae	1.63122
Bacteria...Proteobacteria...Alphaproteobacteria...Rhizobiales...Hyphomicrobiaceae	1.4873
Bacteria...Proteobacteria...Gammaproteobacteria...Xanthomonadales...Unknown	1.45143
Bacteria...Actinobacteria...Actinobacteria...Actinomycetales...Nocardiaceae	1.41067
Bacteria...Bacteroidetes...Cytophagia...Cytophagales...Unknown	1.27706
Bacteria...Firmicutes...Bacilli...Bacillales...Alicyclobacillaceae	1.12227
Bacteria...Planctomycetes...Unknown...Unknown...Unknown	1.11836
Bacteria...Bacteroidetes...Flavobacteriia...Flavobacteriales...Cryomorphaceae	1.10111
Bacteria...Proteobacteria...Gammaproteobacteria...Chromatiales...Unknown	1.04688
Bacteria...Chloroflexi...Unknown...Unknown...Unknown	1.00501
Bacteria...Verrucomicrobia...Verrucomicrobiae...Verrucomicrobiales...Unknown	0.978036
Bacteria...Planctomycetes...Planctomycetia...Planctomycetales...Unknown	0.853403
Archaea...Thaumarchaeota...Unclassified...Nitrososphaerales...Nitrososphaeraceae	0.851837
Bacteria...Actinobacteria...Actinobacteria...Actinomycetales...Nocardioidaceae	0.73364
Bacteria...Proteobacteria...Alphaproteobacteria...Caulobacterales...Unknown	0.704735
Bacteria...Gemmatimonadetes...Gemmatimonadetes...Unclassified...Unclassified	0.627883
Bacteria...Proteobacteria...Betaproteobacteria...Burkholderiales...Sutterellaceae	0.607444
Bacteria...Planctomycetes...Planctomycetia...Unknown...Unknown	0.476438
Bacteria...Proteobacteria...Gammaproteobacteria...Alteromonadales...Shewanellaceae	0.476373
Bacteria...Proteobacteria...Betaproteobacteria...Burkholderiales...Alcaligenaceae	0.440104
Bacteria...Proteobacteria...Gammaproteobacteria...Xanthomonadales...Sinobacteraceae	0.424173
Bacteria...Acidobacteria...Acidobacteriia...Unclassified...Unclassified	0.410004
Bacteria...Proteobacteria...Unclassified...Unclassified...Unclassified	0.387316
Bacteria...Actinobacteria...Actinobacteria...Actinomycetales...Mycobacteriaceae	0.386232
Bacteria...Acidobacteria...Acidobacteriia...Acidobacteriales...Unknown	0.3656
Bacteria...Verrucomicrobia...Verrucomicrobiae...Unknown...Unknown	0.297336
Bacteria...Acidobacteria...Unclassified...Unclassified...Unclassified	0.260895
Bacteria...Chloroflexi...Chloroflexia...Chloroflexales...Unclassified	0.240667
Bacteria...Verrucomicrobia...Unknown...Unknown...Unknown	0.236674
Bacteria...Chloroflexi...Caldilineae...Caldilineales...Unclassified	0.220836
Bacteria...Proteobacteria...Gammaproteobacteria...Oceanospirillales...Halomonadaceae	0.211328
Bacteria...Proteobacteria...Betaproteobacteria...Nitrosomonadales...Nitrosomonadaceae	0.210042
Bacteria...Proteobacteria...Alphaproteobacteria...Rhodospirillales...Unclassified	0.202368
Bacteria...Proteobacteria...Deltaproteobacteria...Desulfobacterales...Unknown	0.190586
Bacteria...Proteobacteria...Betaproteobacteria...Neisseriales...Chromobacteriaceae	0.18375
Bacteria...Acidobacteria...Acidobacteriia...Acidobacteriales...Acidobacteriaceae	0.174018
Bacteria...Proteobacteria...Deltaproteobacteria...Syntrophobacterales...Unclassified	0.167127
Bacteria...Firmicutes...Bacilli...Bacillales...Thermoactinomycetaceae	0.166615
Bacteria...Planctomycetes...Planctomycetia...Planctomycetales...Unclassified	0.151822
Bacteria...Gemmatimonadetes...Gemmatimonadetes...Gemmatimonadales...Gemmatimonadaceae	0.14
Bacteria...Deinococcus.Thermus...Deinococci...Deinococcales...Unknown	0.139139
Bacteria...Proteobacteria...Gammaproteobacteria...Methylococcales...Unknown	0.126672
Bacteria...Proteobacteria...Deltaproteobacteria...Myxococcales...Anaeromyxobacteraceae	0.101667
Bacteria...Acidobacteria...Holophagae...Holophagales...Unknown	0.10098
Bacteria...Planctomycetes...Planctomycetia...Unclassified...Unclassified	0.100699
Bacteria...Nitrospirae...Nitrospira...Nitrospirales...Nitrospiraceae	0.0593333
Bacteria...Proteobacteria...Gammaproteobacteria...Legionellales...Coxiellaceae	0.0432
Bacteria...Firmicutes...Clostridia...Natranaerobiales...Natranaerobiaceae	0.015
Bacteria...Actinobacteria...Actinobacteria...Rubrobacterales...Rubrobacteraceae	0.0130667
Bacteria...Actinobacteria...Actinobacteria...Acidimicrobiales...Unknown	0.0106667
Bacteria...Actinobacteria...Actinobacteria...Actinomycetales...Cellulomonadaceae	0
Bacteria...Actinobacteria...Actinobacteria...Actinomycetales...Gordoniaceae	0
Bacteria...Actinobacteria...Actinobacteria...Actinomycetales...Micromonosporaceae	0
Bacteria...Actinobacteria...Actinobacteria...Actinomycetales...Pseudonocardiaceae	0
Bacteria...Actinobacteria...Actinobacteria...Actinomycetales...Streptomycetaceae	0
Bacteria...Actinobacteria...Thermoleophilia...Thermoleophilales...Unclassified	0
Bacteria...Aquificae...Unclassified...Unclassified...Unclassified	0
Bacteria...Bacteroidetes...Flavobacteriia...Unclassified...Unclassified	0
Bacteria...Chloroflexi...Chloroflexia...Chloroflexales...Chloroflexaceae	0
Bacteria...Firmicutes...Bacilli...Unclassified...Unclassified	0
Bacteria...Firmicutes...Clostridia...Clostridiales...Syntrophomonadaceae	0
Bacteria...Planctomycetes...Planctomycetia...Planctomycetales...Planctomycetaceae	0
Bacteria...Planctomycetes...Unclassified...Unclassified...Unclassified	0
Bacteria...Proteobacteria...Alphaproteobacteria...Sphingomonadales...Unclassified	0
Bacteria...Proteobacteria...Deltaproteobacteria...Bdellovibrionales...Bdellovibrionaceae	0
Bacteria...Proteobacteria...Deltaproteobacteria...Myxococcales...Cystobacteraceae	0
Bacteria...Proteobacteria...Deltaproteobacteria...Myxococcales...Kofleriaceae	0
Bacteria...Proteobacteria...Deltaproteobacteria...Myxococcales...Unclassified	0
Bacteria...Proteobacteria...Deltaproteobacteria...Syntrophobacterales...Unknown	0
Bacteria...Proteobacteria...Gammaproteobacteria...Chromatiales...Ectothiorhodospiraceae	0
Bacteria...Proteobacteria...Gammaproteobacteria...Thiotrichales...Thiotrichaceae	0
Bacteria...Verrucomicrobia...Opitutae...Opitutales...Unclassified	0
Bacteria...Verrucomicrobia...Verrucomicrobiae...Verrucomicrobiales...Verrucomicrobia.subdivision.3	0

## Sheet: orderimpmodel
Model:
Call:
randomForest(x = ord[, 3:118], y = ord$PMI..hrs.)
Type of random forest: regression
Number of trees: 500
No. of variables tried at each split: 38
Mean of squared residuals: 3181.787
% Var explained: 5.67

## Sheet: classimpmodel
Model
Call:
randomForest(x = class[, 3:60], y = class$PMI..hrs.)
Type of random forest: regression
Number of trees: 500
No. of variables tried at each split: 19
Mean of squared residuals: 3325.275
% Var explained: 1.41

## Sheet: phylumimpmodel
Model:
Call:
randomForest(x = phy[, 3:26], y = phy$PMI..hrs.)
Type of random forest: regression
Number of trees: 500
No. of variables tried at each split: 8
Mean of squared residuals: 3283.961
% Var explained: 2.64

[truncated: 1 more sheets: kingdomimpmodel]
